# Supplementary material for: Rapid development and field evaluation of a portable CRISPR-based assay for Mpox during the 2025 Sierra Leone outbreak
Source: Nat Commun. 2026 Jun 6;17:7241. doi: 10.1038/s41467-026-74034-8 (PMC13396451; doi:10.1038/s41467-026-74034-8)
Supplement: Supplementary file 3 — Supplementary Data 1 [file 41467_2026_74034_MOESM3_ESM.xlsx]

## Sheet: Sheet1
Sample ID	KGH Sample ID	Mpox Clade IIb - qPCR CT	Internal Positive Control - qPCR CT	Positive SHINE result (replicates / 3)	Sample level SHINE result (majority rule)
S1	G-29281-1	21.04	24	3	Positive
S2	G-29251-1	26.81	30.25	3	Positive
S3	G-29288-1	21.08	24.88	3	Positive
S4	G-29207-1	23.66	20.59	3	Positive
S5	G-29212-1	25.55	28.24	3	Positive
S6	G-29206-1	21.49	32.82	3	Positive
S7	G-29230-1	32.47	34.29	3	Positive
S8	G-29248-1	25.06	28.11	3	Positive
S9	G-29283-1	25.97	26.54	3	Positive
S10	G-29250-1	17.63	19.57	3	Positive
S11	G-29223-1	25.8	24.29	3	Positive
S12	G-29269-1	24.98	27.99	3	Positive
S13	G-29272-1	18.7	21.78	3	Positive
S14	G-29291-1	16.28	19.55	3	Positive
S16	G-29222-1	17.99	20.1	3	Positive
S17	G-29205-1	18.63	21.8	3	Positive
S18	G-29193-1	30.82	34.87	3	Positive
S19	G-29247-1	26.43	29.01	3	Positive
S20	G-29218-1	21.01	24.24	3	Positive
S21	G-29241-1	16.45	19.75	3	Positive
S22	G-29217-1	18.69	22.03	3	Positive
S23	G-29204-1	20.02	21.1	3	Positive
S24	G-29236-1	22.51	24.69	3	Positive
S25	G-29216-1	18.96	22.48	3	Positive
S26	G-29203-1	16.07	18.48	3	Positive
S27	G-29268-1	25.07	27.83	3	Positive
S28	G-29239-1	23.49	26.54	3	Positive
S29	G-29215-1	26.45	29.6	3	Positive
S30	G-29202-1	18.08	20.8	3	Positive
S33	G-29264-1	15.99	18.27	3	Positive
S34	G-29235-1	22.71	25.33	3	Positive
S35	G-29260-1	23.45	26.01	3	Positive
S36	G-29234-1	15.56	18.88	3	Positive
S37	G-29213-1	19.9	23.36	3	Positive
S38	G-29200-1	18.12	21.58	3	Positive
S39	G-29210-1	22.93	24.99	3	Positive
S40	G-29199-1	24.25	25.29	3	Positive
S42	G-29233-1	26.7	29.06	3	Positive
S43	G-29257-1	31.58	34.28	3	Positive
S44	G-29231-1	36.04	38.28	3	Positive
S46	G-29232-1	20.62	24.65	3	Positive
S47	G-29209-1	24.89	28.08	3	Positive
S48	G-29208-1	29.57	32.15	3	Positive
S49	G-29196-1	21.42	24.81	3	Positive
S50	G-29197-1	22.17	25.48	3	Positive
N3	29275		32.7	0	Negative
N9	29046		23.3	1	Negative
N10	29045		27.85	0	Negative
N11	29073		27.41	1	Negative
N13	29068		30.68	0	Negative
N15	29018		20.87	0	Negative
N17	29274		21.92	0	Negative
N20	29287		27.65	0	Negative
N21	29286		22.45	0	Negative
N26	29279		30.24	0	Negative
N27	29278		22.6	0	Negative
