# Supplementary material for: Rapid development and field evaluation of a portable CRISPR-based assay for Mpox during the 2025 Sierra Leone outbreak
Source: Nat Commun. 2026 Jun 6;17:7241. doi: 10.1038/s41467-026-74034-8 (PMC13396451; doi:10.1038/s41467-026-74034-8)
Supplement: Supplementary file 4 — Supplementary Data 2 [file 41467_2026_74034_MOESM4_ESM.xlsx]

## Sheet: Sheet1
Pathoplexus Accession	District in Sierra Leone	length	Submission ID	Release Date	completeness	Total Ambiguous Nucs	Total Unknown Nucs
PP_002XLGK.1	Kenema	197184	G-29022-1	2025-05-27	0.99998	3	1
PP_002XLHG.1	Kenema	197112	G-29023-1	2025-05-27	0.999691	3	58
PP_002XKVT.1	Kailahun	197106	G-28995-1	2025-05-27	0.999985	3	0
PP_002XKUV.1	Kenema	197190	G-28994-1	2025-05-27	0.999985	3	0
PP_002XL0H.1	Bo	197121	G-29004-1	2025-05-27	0.99998	4	0
PP_002XKWR.1	Kenema	197156	G-29000-1	2025-05-27	0.999975	5	0
PP_002XKXP.1	Bo	197157	G-29001-1	2025-05-27	0.99998	4	0
PP_002XKSZ.1	Kenema	197183	G-28997-1	2025-05-27	0.99998	4	0
PP_002XKTX.1	Kenema	197169	G-28998-1	2025-05-27	0.99928	9	125
PP_002XLN6.1	Kenema	197080	G-28999-1	2025-05-27	0.999478	3	92
PP_002XKYM.1	Bo	197149	G-29002-1	2025-05-27	0.999975	5	0
PP_002XKZK.1	Bo	197140	G-29003-1	2025-05-27	0.999985	3	0
PP_002XL1F.1	Bo	197180	G-29005-1	2025-05-27	0.999985	3	0
PP_002XL2D.1	Bonthe	197138	G-29007-1	2025-05-27	0.999975	5	0
PP_002XLBV.1	Kenema	197178	G-29008-1	2025-05-27	0.999569	5	80
PP_002XL49.1	Bo	197186	G-29011-1	2025-05-27	0.999939	3	9
PP_002XL57.1	Bo	197179	G-29012-1	2025-05-27	0.999909	11	7
PP_002XL65.1	Bo	197142	G-29013-1	2025-05-27	0.99997	6	0
PP_002XL3B.1	Kenema	197173	G-29010-1	2025-05-27	0.999975	5	0
PP_002XL73.1	Kenema	197175	G-29014-1	2025-05-27	0.999965	7	0
PP_002XLDR.1	Bonthe	197170	G-29015-1	2025-05-27	0.999828	3	31
PP_002XLEP.1	Bonthe	197155	G-29016-1	2025-05-27	0.99998	4	0
PP_002XLFM.1	Bonthe	197171	G-29017-1	2025-05-27	0.999468	4	101
PP_002XL81.1	Bonthe	197153	G-29019-1	2025-05-27	0.999985	3	0
PP_002XL9Z.1	Bonthe	197119	G-29020-1	2025-05-27	0.999985	3	0
PP_002XLAX.1	Kenema	197093	G-29021-1	2025-05-27	0.99998	4	0
PP_002XLJE.1	Kenema	197177	G-29025-1	2025-05-27	0.999985	3	0
PP_002XLKC.1	Kailahun	197137	G-29027-1	2025-05-27	0.99998	4	0
PP_002XLLA.1	Kailahun	197132	G-29028-1	2025-05-27	0.999919	9	7
PP_002XLM8.1	Kailahun	197163	G-29029-1	2025-05-27	0.99998	4	0
PP_0031UPN.1	Kenema	197180	G-29030-1	2025-07-08	0.999939	0	12
PP_0031UQL.1	Bo	197183	G-29034-1	2025-07-08	0.999675	0	64
PP_0031URJ.1	Kenema	197178	G-29036-1	2025-07-08	0.997008	2	580
PP_0031USG.1	Kenema	197178	G-29038-1	2025-07-08	0.998864	0	216
PP_0031UTE.1	Kenema	197183	G-29040-1	2025-07-08	0.999772	1	44
PP_0031UUC.1	Kenema	197172	G-29041-1	2025-07-08	0.999843	0	23
PP_0031UVA.1	Kenema	197183	G-29042-1	2025-07-08	0.999959	0	8
PP_0031UW8.1	Kenema	197176	G-29043-1	2025-07-08	0.99997	0	0
PP_0031UX6.1	Kenema	197180	G-29044-1	2025-07-08	0.999975	0	5
PP_0031UY4.1	Kenema	197183	G-29049-1	2025-07-08	0.999574	0	84
PP_0031UZ2.1	Kenema	197183	G-29050-1	2025-07-08	0.999975	1	4
PP_0031V00.1	Bonthe	197175	G-29051-1	2025-07-08	0.999914	2	7
PP_0031V1Y.1	Bonthe	197180	G-29052-1	2025-07-08	1	0	0
PP_0031V2W.1	Bonthe	197175	G-29053-1	2025-07-08	0.999863	1	18
PP_0031V3U.1	Bonthe	197157	G-29054-1	2025-07-08	0.999731	0	53
PP_0031V4S.1	Bonthe	197174	G-29058-1	2025-07-08	0.999995	1	0
PP_0031V5Q.1	Kailahun	197176	G-29059-1	2025-07-08	0.999736	0	52
PP_0031V7L.1	Bo	197183	G-29065-1	2025-07-08	0.999985	2	1
PP_0031V8J.1	Bo	197183	G-29066-1	2025-07-08	0.99997	1	5
PP_0031V6N.1	Pujehun	197179	G-29061-1	2025-07-08	0.999954	9	0
PP_0031V9G.1	Kenema	197191	G-29070-1	2025-07-08	0.999959	0	0
PP_0031VAE.1	Kenema	197186	G-29071-1	2025-07-08	0.996613	0	668
PP_0031VD8.1	Kenema	197186	G-29110-1	2025-07-08	0.999939	0	12
PP_0031VBC.1	Kenema	197176	G-29102-1	2025-07-08	0.999721	0	55
PP_0031VE6.1	Kenema	197199	G-29111-1	2025-07-08	0.999817	1	35
PP_002XLCT.1	Kenema	197136	G-29009-1	2025-05-27	0.999934	3	2
PP_0031VCA.1	Kenema	197184	G-29106-1	2025-07-08	0.999772	1	44
PP_0031VF4.1	Bonthe	197186	G-29125-1	2025-07-08	0.999133	1	170
PP_0031VG2.1	Bonthe	197180	G-29126-1	2025-07-08	0.999995	1	0
PP_0031VHZ.1	Bonthe	197179	G-29127-1	2025-07-08	0.998935	1	201
PP_0031VJX.1	Bonthe	197185	G-29128-1	2025-07-08	1	0	0
PP_0031VKV.1	Bonthe	197176	G-29129-1	2025-07-08	1	0	0
			G-29006-1
			G-29024-1
