# Supplementary material for: Rapid development and field evaluation of a portable CRISPR-based assay for Mpox during the 2025 Sierra Leone outbreak
Source: Nat Commun. 2026 Jun 6;17:7241. doi: 10.1038/s41467-026-74034-8 (PMC13396451; doi:10.1038/s41467-026-74034-8)
Supplement: Supplementary file 7 — Source Data [file 41467_2026_74034_MOESM7_ESM.xlsx]

## Sheet: Figure 1a
	Forward primer (5'-3')	GAATTTGCCAAGGTCAGATGTAGAGTTGGT
	Reverse primer (5'-3')	AATTGGGGATTGCGGTATATGTATGAGGTG
	CRISPR RNA (5'-3')	GGCAGUGUUCACAUUUUGUGUUAUCACU
	Orthopox virus	Accession ID for Reference Sequence	% ID compared to Mpox CIIb
	Vaccinia	NC_006998.1	91.304
	cowpox	NC_003663.2	91.304
	camelpox	AY009089.1	86.335
	Distance matrix generated by MAFFT used in Geneious, for a multiple sequence alignment of trimmed & extracted genomes encompassing amplicon region
		mpxv_cIIb_pathoplexusconsensus*	mpxv_cIIa_pathoplexusconsensus**	NC_006998.1_vaccinia	NC_003663.2_cowpox	NC_003391.1_camelpox
	mpxv_cIIb_pathoplexusconsensus*		97.516	91.304	91.304	86.335
	mpxv_cIIa_pathoplexusconsensus**	97.516		92.453	92.453	85.714
	NC_006998.1_vaccinia	91.304	92.453		94.268	87.421
	NC_003663.2_cowpox	91.304	92.453	94.268		85.535
	NC_003391.1_camelpox	86.335	85.714	87.421	85.535
		Trimmed sequences used for the multiple sequence alignment:
	mpxv_cIIb_pathoplexusconsensus*	ATAATCAATGTTGTAATCCGATGTCCACCTGGAGAATTTGCCAAGGTCAGATGTAGAGTTGGTAGTGATAACACAAAATGTGAACACTGCCCACCTCATACATATACCGCAATCCCCAATTATTCTAATAGATGTCATCAATGTAGAAAATGCCCAACAGG
	mpxv_cIIa_pathoplexusconsensus**	ATAATCAATGTTGTAATCCGGTGTCCACCTGGAGAATTTGCCAAGGTCAGATGTAG--TTGGTAGTGATAACACAAAATGTGAACACTGCCCACCTCATACATATACCGCAATCCCCAATTATTCTAATAGATGTCATCAATGTATAAAATGCCCAACAGG
	NC_006998.1_vaccinia	ATAATCAATGTTGTAAT-CGGTGTCCACCTGGAGAATTTGCCAAGGTTAGATGTAA---TGGTAACGATAACACAAAATGTGAACGCTGCCCACCTCATACATATACCACAAT-CCCAATTATTCTAATGGATGTCATCAATGTAGAAAATGCCCAACCGG
	NC_003663.2_cowpox	ATAATCAATGTTGTAAT-CGGTGTCCACCTGGAGAATTTGCCAAGATCAGATGTAG---CGGTAGCGATAACACAAAATGTGAACGCTGCCCACCTCATACATATACCACAGTACCCAATTATTCTAATGGATGTCATCAATGTAGGAAATGCCCAACAGG
	NC_003391.1_camelpox	ATAATCGATGTTGTAAT-CGGTGTCCACCTGGAGAATTTGCCAAGGTTAGATGTAGTG-TGGTAGATATAACACAAAATGTGAACGCTGTCAAAATCATACATATACAGCAATTCCCAATTATTATAATGGATGCCACCAATGTAGAAAATACCCAAAGGG
	*Consensus sequence derived from 9120 Clade IIb genomes via Pathoplexus as of Sept 19, 2025
	**Consensus sequence derived from 84 Clade IIa genomes via Pathoplexus as of Sept 19, 2025

## Sheet: Figure 1b
Figure Panel	1b	1b	1b	1b	1b	1b	1b	1b	1b	1b	1b	1b	1b	1b	1b	1b	1b	1b	1b	1b	1b	1b	1b	1b	1b	1b	1b	1b	1b	1b	1b	1b	1b	1b	1b	1b	1b	1b	1b	1b	1b	1b	1b	1b	1b	1b	1b	1b	1b
raw or baseline subtracted?	raw	raw	raw	raw	raw	raw	raw	raw	raw	raw	raw	raw	raw	raw	raw	raw	raw	raw	raw	raw	raw	raw	raw	raw	raw	raw	raw	raw	raw	raw	raw	raw	raw	raw	raw	raw	raw	raw	raw	raw	raw	raw	raw	raw	raw	raw	raw	raw	raw
Target concentration used (copies per microliter):	100000	100000	100000	100000	100000	100000	100000	100000	100000	100000	100000	100000	100000	10000	10000	10000	10000	10000	10000	10000	10000	10000	10000	10000	10000	10000	1000	1000	1000	1000	1000	1000	1000	1000	1000	1000	1000	1000	1000	100	100	100	100	100	100	100	100	100	100
Replicate	1	2	3	4	5	6	7	8	9	10	11	12	13	1	2	3	4	5	6	7	8	9	10	11	12	13	1	2	3	4	5	6	7	8	9	10	11	12	13	1	2	3	4	5	6	7	8	9	10
Time (mins)	RFU	RFU	RFU	RFU	RFU	RFU	RFU	RFU	RFU	RFU	RFU	RFU	RFU	RFU	RFU	RFU	RFU	RFU	RFU	RFU	RFU	RFU	RFU	RFU	RFU	RFU	RFU	RFU	RFU	RFU	RFU	RFU	RFU	RFU	RFU	RFU	RFU	RFU	RFU	RFU	RFU	RFU	RFU	RFU	RFU	RFU	RFU	RFU	RFU
0.35	385	596	556	516	582	298	398	308	274	391	524	558	654	495	545	531	511	506	551	558	443	567	837	638	518	455	585	667	630	524	620	527	521	560	483	595	675	461	504	591	867	725	606	589	434	370	669	639	611
0.7	288	619	612	437	528	373	605	263	293	417	554	632	625	497	573	438	620	587	577	511	403	592	929	647	412	472	620	681	753	628	712	638	587	510	478	506	697	429	445	775	686	536	738	467	481	465	631	564	701
1.05	404	534	584	461	554	468	532	272	277	434	545	651	582	557	647	529	587	589	541	489	505	599	991	635	530	497	615	619	566	525	612	594	555	601	496	565	831	448	542	673	653	532	788	529	536	416	658	589	633
1.4	315	616	587	478	575	380	675	285	266	361	605	718	620	528	589	561	533	595	438	580	420	547	942	781	623	526	626	569	713	609	613	587	575	545	522	613	680	488	505	692	746	635	673	566	526	405	573	630	804
1.75	361	610	661	450	542	478	540	308	309	501	533	589	640	594	606	458	594	547	495	577	511	505	892	704	449	425	569	576	688	584	610	609	582	466	436	631	768	493	558	682	721	625	736	658	495	403	686	732	680
2.1	396	589	589	416	582	369	534	276	320	495	490	637	582	601	627	447	541	684	470	644	404	496	926	821	527	413	633	598	652	537	551	690	589	606	504	617	640	557	482	758	673	675	716	528	465	417	543	552	577
2.45	429	615	637	468	519	407	541	260	340	484	576	656	602	580	639	453	628	532	567	527	470	545	874	719	597	538	558	653	670	636	654	572	605	593	448	557	526	570	466	665	722	660	734	598	512	421	696	733	724
2.8	450	585	707	517	649	422	649	320	268	473	560	637	683	598	661	444	615	440	442	549	506	615	819	737	517	580	680	669	654	700	595	625	593	554	502	635	735	504	517	626	747	654	699	617	525	472	597	631	561
3.15	425	557	638	462	475	482	566	260	284	431	578	707	533	575	663	465	657	567	515	519	490	564	970	720	571	580	648	653	705	629	695	573	646	538	530	562	636	502	592	490	695	723	758	666	465	442	589	575	681
3.5	433	550	628	587	556	484	642	337	302	538	514	776	621	570	663	532	637	677	523	632	527	522	929	724	487	447	619	687	786	561	706	603	596	508	574	568	622	550	524	654	742	589	757	531	609	364	785	628	575
3.85	374	584	670	485	568	491	674	300	303	493	569	679	587	588	600	446	610	539	464	718	551	556	920	843	574	516	706	625	786	582	567	622	596	478	492	633	639	391	526	737	890	661	823	502	482	392	627	664	709
4.2	322	638	687	473	559	417	588	334	320	520	569	772	720	584	745	503	644	512	486	689	517	516	804	720	583	466	625	700	788	561	600	665	590	582	436	699	668	464	546	715	769	660	766	576	545	389	667	608	702
4.55	448	604	616	463	611	513	693	308	300	460	637	570	628	549	633	501	579	578	497	629	447	589	977	666	534	508	713	642	791	581	629	562	559	553	613	603	793	460	530	676	830	653	757	678	549	345	671	631	612
4.9	387	637	765	431	578	496	716	373	327	490	655	643	632	570	635	588	595	692	498	598	583	470	1052	774	594	497	652	501	703	639	772	607	615	441	522	656	666	543	600	671	760	693	880	676	509	381	621	721	741
5.25	331	609	598	460	587	479	659	281	295	502	683	679	644	595	637	546	538	648	518	604	562	610	844	687	535	444	596	630	741	600	543	667	505	548	633	605	734	485	533	695	743	660	708	626	546	396	732	584	679
5.6	363	538	790	466	552	451	596	354	308	443	547	720	650	585	662	514	570	647	474	614	569	511	915	785	624	502	720	677	756	640	579	580	621	546	526	641	649	496	511	745	770	700	826	632	540	427	666	708	680
5.95	432	676	598	524	600	460	689	336	332	462	603	575	728	589	674	496	529	594	487	623	514	700	790	707	584	533	687	671	711	580	634	625	540	506	496	619	616	482	536	699	799	690	849	570	610	429	647	614	612
6.3	364	634	679	494	608	420	664	332	335	497	607	709	685	653	725	506	627	647	609	648	469	477	1036	700	519	506	633	721	798	723	660	620	538	614	528	700	711	469	525	734	715	657	776	639	585	524	659	664	692
6.65	405	623	667	557	559	420	694	349	397	589	599	739	630	688	618	534	596	626	453	600	528	526	948	702	479	451	654	663	750	564	676	654	645	540	492	619	739	517	624	657	690	844	847	671	492	478	676	714	650
7	439	605	701	584	649	414	691	357	329	453	575	674	715	515	740	611	579	642	473	638	501	585	948	638	590	525	688	617	735	672	710	648	595	544	433	601	690	473	544	759	840	633	815	617	489	470	587	524	574
7.35	355	762	683	502	596	547	758	330	312	457	615	723	654	621	724	503	586	716	498	623	531	665	961	707	547	480	702	667	698	643	580	583	592	516	573	592	609	560	556	733	768	692	753	576	499	435	643	651	613
7.7	406	696	746	472	610	471	689	266	274	481	548	742	678	605	777	493	613	627	509	713	482	560	1035	625	564	509	650	736	781	652	641	664	639	558	543	614	615	565	506	695	806	619	865	553	517	424	716	683	726
8.05	333	694	630	515	525	448	673	362	318	544	466	694	641	582	711	526	597	597	535	682	492	645	979	745	657	580	666	693	776	523	688	676	637	494	560	592	585	557	588	611	830	707	830	539	526	408	590	668	706
8.4	475	530	759	391	552	443	776	299	316	570	585	737	624	620	646	505	622	679	487	703	526	631	841	809	566	507	699	730	708	647	711	651	646	536	548	716	645	499	556	653	861	753	892	619	592	442	621	630	675
8.75	434	633	826	539	531	422	779	340	307	464	508	641	672	634	717	630	657	630	553	688	581	619	852	683	571	447	792	747	685	661	621	733	646	535	515	593	677	508	512	795	772	662	745	643	506	456	551	703	679
9.1	402	695	785	536	600	501	706	292	254	565	659	712	723	685	667	458	671	550	458	674	689	602	988	796	574	509	627	687	802	577	647	614	648	554	583	667	662	528	579	763	894	823	856	734	549	323	562	657	669
9.45	475	678	706	566	555	499	676	316	324	419	590	749	724	558	790	489	700	520	494	630	519	596	878	734	534	546	692	702	792	703	650	591	616	624	553	556	632	501	587	710	948	660	771	717	622	399	671	642	616
9.8	451	616	737	524	519	474	700	344	267	525	591	761	723	533	797	573	632	661	493	696	489	597	958	732	510	484	755	650	771	741	685	648	536	533	556	665	774	508	582	760	797	689	861	557	530	436	696	671	629
10.15	400	679	755	544	612	499	734	285	276	476	476	776	641	672	625	465	672	755	529	621	639	547	984	759	563	486	663	772	716	641	666	698	605	573	540	594	836	422	551	700	770	816	830	690	548	461	643	692	697
10.5	374	703	818	483	732	356	738	327	287	569	595	701	702	669	769	450	602	647	531	665	505	606	973	707	501	517	774	741	722	630	733	713	667	594	495	717	636	555	603	723	863	706	906	672	609	418	688	658	611
10.85	409	658	766	552	564	461	692	365	276	512	617	712	776	632	655	534	760	628	604	747	522	582	904	769	513	542	705	748	703	651	598	588	547	602	461	578	709	480	559	724	899	744	845	661	507	427	578	677	774
11.2	479	649	643	458	569	515	673	322	310	493	623	570	733	673	719	533	673	690	537	736	443	544	962	837	690	573	682	678	805	608	651	759	592	633	533	669	725	516	479	693	872	789	804	599	596	509	696	851	633
11.55	378	596	756	508	680	586	741	389	320	543	622	748	768	655	788	632	726	695	635	665	583	620	817	714	565	627	825	793	776	632	597	693	636	559	497	673	712	500	529	716	779	692	770	673	561	466	682	657	674
11.9	382	559	814	525	559	461	645	327	263	561	623	709	730	700	820	527	691	647	605	660	590	587	928	752	664	625	735	679	804	700	643	637	699	530	586	613	652	519	553	830	795	632	854	714	671	533	780	656	778
12.25	360	749	764	582	555	492	828	338	311	439	546	716	745	640	828	554	582	757	532	583	494	623	936	738	568	555	665	626	777	723	535	621	637	636	579	640	689	442	547	823	879	848	810	656	566	454	772	764	655
12.6	437	711	835	569	488	526	662	311	354	524	686	682	686	669	782	521	677	698	533	756	621	636	930	829	534	573	716	800	844	612	747	592	638	572	570	637	661	524	590	800	700	738	782	602	607	429	669	701	741
12.95	465	710	664	632	591	543	764	323	318	485	656	625	734	687	791	567	728	631	565	653	655	608	1008	701	723	601	682	715	752	675	701	612	691	614	553	701	692	548	486	724	892	662	860	736	575	410	726	749	765
13.3	434	689	673	493	639	446	857	312	340	495	706	601	643	668	690	589	677	710	617	732	574	722	977	888	542	563	699	721	854	782	638	661	625	558	562	612	835	537	610	738	776	687	835	647	605	415	715	652	561
13.65	433	640	735	500	649	522	737	318	304	555	616	747	653	650	719	545	698	728	532	684	579	641	919	712	567	607	760	772	825	614	701	640	633	616	496	627	703	556	560	908	846	724	834	726	706	431	635	741	682
14	387	610	804	605	588	504	725	350	344	503	539	676	650	729	744	491	670	628	577	681	538	605	947	723	563	496	682	782	845	613	716	685	615	602	573	625	755	490	621	801	896	946	973	633	574	430	722	747	647
14.35	457	702	808	571	512	497	631	330	416	495	556	857	703	809	714	539	606	671	537	777	560	643	960	670	738	517	736	785	799	733	784	683	618	666	469	641	750	485	604	860	856	677	842	718	637	495	682	742	652
14.7	423	704	731	527	619	479	756	358	326	533	599	699	671	734	620	544	658	668	534	632	544	718	968	791	527	613	797	788	832	751	648	631	652	575	607	652	730	579	529	792	922	723	890	636	575	467	728	883	686
15.05	489	637	802	578	631	584	762	303	320	572	563	640	708	586	688	654	710	707	606	756	576	545	956	767	517	533	784	726	793	694	794	688	676	584	446	630	825	529	526	876	948	812	815	687	614	494	787	791	735
15.4	430	740	822	479	660	562	779	394	277	525	537	760	621	674	731	594	567	613	573	625	599	664	941	810	564	603	729	781	861	757	737	784	716	581	571	656	627	475	619	849	907	803	820	675	568	396	737	783	810
15.75	459	580	828	600	610	449	742	272	361	526	610	596	674	619	824	624	632	617	655	667	564	670	911	833	638	528	751	792	842	600	790	650	642	608	486	644	700	514	568	772	866	672	821	639	701	494	731	803	734
16.1	481	674	734	528	569	459	655	292	302	566	691	677	699	658	767	640	652	617	559	600	613	648	872	834	615	599	846	823	859	714	703	630	615	605	565	653	765	481	591	748	946	717	876	630	520	479	699	839	743
16.45	494	789	706	555	645	513	866	321	352	724	712	777	836	740	751	522	740	612	542	732	614	692	906	762	538	457	790	808	844	577	732	663	692	503	599	664	656	559	573	901	911	805	931	749	649	432	769	779	695
16.8	524	682	819	502	642	447	736	310	407	910	797	679	687	697	763	651	704	668	576	748	542	710	986	795	564	534	807	757	795	668	803	777	654	546	580	667	700	660	569	841	844	845	893	697	667	412	740	737	767
17.15	475	711	917	591	654	466	814	354	298	1157	903	647	663	635	795	446	694	656	602	708	564	708	958	628	604	593	768	803	746	800	670	680	696	571	584	725	727	538	507	770	787	799	906	666	702	453	717	675	683
17.5	495	662	777	508	608	561	847	339	307	1623	1203	773	813	662	703	563	832	729	545	774	589	673	944	728	560	600	725	817	911	662	683	680	680	559	554	719	805	623	633	897	869	815	879	645	691	434	682	666	666
17.85	411	680	883	564	702	529	784	351	381	2120	1412	719	703	722	771	600	629	581	573	696	662	620	1007	853	636	543	743	808	835	660	669	711	690	576	555	743	730	634	631	836	934	791	901	683	610	523	805	621	697
18.2	403	701	856	587	521	497	737	317	384	2965	2070	764	730	717	788	576	714	662	632	721	537	648	1119	689	627	630	810	760	807	760	670	693	689	660	613	615	757	507	512	841	946	740	941	768	734	523	684	741	728
18.55	441	804	921	562	558	423	797	340	374	3960	2775	709	785	700	767	569	698	727	551	708	579	707	1088	842	612	645	834	854	843	703	764	723	685	646	568	729	626	600	656	872	823	798	841	676	600	446	767	684	664
18.9	512	845	772	557	598	460	712	324	369	4703	3696	872	686	666	783	605	728	748	602	741	585	493	1293	859	599	565	807	716	858	696	793	713	753	592	617	701	738	567	619	865	887	853	901	706	542	536	816	749	672
19.25	471	896	944	587	639	520	837	353	295	5983	4643	971	858	779	883	621	757	597	594	736	603	769	1375	883	633	603	779	938	900	641	767	740	670	624	515	714	619	589	638	803	932	734	883	678	700	447	770	786	673
19.6	403	736	866	567	667	582	896	297	299	7035	5953	1174	970	656	854	631	647	631	578	813	590	666	1768	886	668	556	743	823	877	790	772	632	625	622	573	730	790	465	580	742	945	739	903	687	696	436	688	748	720
19.95	499	1117	955	594	770	556	881	335	362	7487	6820	1463	1083	739	800	547	661	657	660	739	605	649	2078	1065	649	596	725	772	879	683	616	638	693	655	588	767	817	489	530	755	871	887	910	675	669	474	764	807	736
20.3	497	1310	1148	685	794	505	783	375	359	8330	7761	1902	1605	795	755	645	783	786	602	760	515	676	2667	1109	616	608	869	710	886	639	741	812	685	632	591	904	934	581	543	758	852	847	987	718	698	570	725	634	855
20.65	615	1647	1477	652	904	626	1109	271	340	8712	8470	2539	2164	775	870	545	789	698	688	662	627	714	3181	1406	663	579	759	777	841	693	799	812	652	591	627	1006	958	691	700	861	940	782	894	589	608	434	760	823	828
21	676	2142	1896	789	943	677	1166	303	389	9048	8789	3704	3039	869	882	591	666	676	605	763	618	678	3691	1679	743	692	851	820	811	524	691	720	631	594	580	1290	1098	638	645	859	913	813	921	756	670	543	731	792	881
21.35	663	2873	2653	1000	1382	817	1548	386	349	9856	9339	4670	4037	856	879	567	669	607	548	737	682	700	4508	2095	804	619	907	893	843	686	720	795	658	610	612	1324	1311	599	623	880	966	851	959	747	660	585	869	802	881
21.7	871	4053	3544	1556	1755	1008	1860	326	373	9753	9577	5570	5029	930	838	747	696	695	727	747	611	753	5005	2532	977	914	756	798	974	719	681	711	711	652	584	1798	1512	567	653	860	943	747	970	635	609	523	737	713	971
22.05	1171	5174	4830	2041	2417	1409	2590	338	396	10322	9807	6370	6013	1284	1070	536	740	776	658	778	681	716	5618	2895	1173	1168	885	753	825	780	718	820	676	659	622	2178	1714	574	605	798	869	738	927	696	545	413	726	871	1072
22.4	1448	6561	6557	2852	3381	1867	3804	361	422	9703	10697	7548	7415	1785	1192	788	762	781	645	828	670	784	6344	3354	1490	1351	845	881	807	786	690	721	677	652	648	2928	2073	611	734	738	879	817	844	786	650	544	734	702	1311
22.75	2166	8118	7786	3930	4448	2724	4782	469	428	10407	10389	8284	8472	2462	1571	909	835	845	757	1002	686	994	7297	3775	2158	1952	886	737	926	759	717	693	729	768	659	3453	2788	709	692	827	1066	894	991	771	698	505	758	730	1444
23.1	2775	9206	9206	4792	5389	3468	6223	456	465	10293	10385	9182	9206	3150	2120	1168	1024	863	828	1067	815	1311	7824	4284	2922	2730	1093	918	950	754	747	756	706	666	554	3825	3357	704	839	788	1026	768	1015	755	600	592	804	767	1630
23.45	3315	10832	10138	5958	6495	4111	7038	474	503	10158	10756	9604	10051	4497	2668	1494	1263	1060	897	1435	910	1605	8144	4942	3921	3361	1191	948	878	759	854	697	683	629	614	4374	4004	915	957	888	944	824	955	675	748	502	783	767	1785
23.8	4448	11722	12200	7052	7786	5285	8759	580	598	9977	10349	10164	10317	5361	3577	2052	1600	1225	1219	1891	1064	2034	8401	5397	5070	4617	1641	1124	1090	957	677	823	774	716	727	5209	4570	1159	1074	919	1000	920	889	781	746	467	682	854	2024
24.15	5172	13067	13246	8293	9137	6228	10168	737	817	10176	10678	10260	10433	6592	4827	2564	1998	1655	1549	2708	1474	2912	8658	5976	5851	5596	2183	1495	1104	872	839	811	839	779	735	5464	5180	1503	1264	953	1185	846	956	820	762	443	711	764	2072
24.5	5823	13838	14267	9121	10125	7242	11145	1008	961	10108	10873	10790	11400	8163	5918	3856	2878	2218	2230	3327	2126	3546	8859	6281	7051	6369	2631	1792	1268	1135	938	905	932	761	936	6239	5835	1952	1605	1106	1341	806	1033	828	644	483	885	788	2245
24.85	6412	14701	14367	9990	10849	8393	12708	1166	1161	10309	10603	10125	10899	9101	7528	4804	3863	2992	2715	4411	2462	4656	9288	6822	8240	7578	3759	2554	1811	1415	1015	1089	1026	831	1205	6909	6461	2872	2102	1106	1599	879	974	692	724	551	873	929	2389
25.2	7647	15490	15455	10861	11568	8694	13217	1563	1624	10260	10614	10575	11447	10949	8877	6083	4833	3937	3506	5843	3550	6397	9520	7212	8609	8682	5295	3141	2325	1902	1143	1373	1489	1088	1509	7431	7205	3938	2662	1303	1733	959	1112	850	714	496	794	828	2607
25.55	8318	15721	16323	11723	12274	10040	14371	1826	1955	10099	10490	10754	11262	11920	10438	7201	6293	5234	4527	7008	4258	7356	9462	7388	9369	9127	6431	4348	2940	2459	1465	1614	1867	1264	2076	7635	7405	4855	3514	1538	2295	1300	1018	846	706	564	965	788	3058
25.9	9341	15705	16745	12552	12806	10354	15304	2414	2434	10393	10262	10839	11602	12374	11715	8258	7814	6359	5635	8091	5534	8633	9407	7677	9409	10092	7998	5287	4087	3017	1891	2275	2514	2010	2702	8311	8225	5564	4494	2061	2797	1343	1034	824	680	544	1012	1019	3214
26.25	9297	16107	16375	12452	13130	11071	15684	3028	3336	9969	10633	11511	11597	13913	12961	9737	8893	7610	6624	9676	6778	9859	9385	7920	10145	10347	9354	6889	5546	4076	2390	2694	3217	2441	3423	8928	8750	6606	5136	2707	3412	1838	1284	861	716	593	1087	1063	3448
26.6	9619	16399	17058	12543	13221	11161	15889	3581	3755	9657	10378	10789	10870	14766	13762	10381	10332	8779	7436	10726	7476	10734	9833	8051	10302	10937	10925	7930	6880	5084	3109	3564	3850	3432	4005	8731	8723	7298	6526	3427	4179	2582	1483	890	861	580	1294	975	3688
26.95	10489	16288	16833	13007	14155	11493	16757	4168	4041	10547	10556	10939	11593	15600	14267	11783	11413	10452	8904	12234	8976	11286	9470	8474	10498	10853	12066	9173	8221	6039	3890	4996	5223	4136	5220	9313	9169	8464	6951	4234	4634	2997	1591	961	912	702	1324	1243	4016
27.3	10601	16544	17286	13053	13852	11907	16595	4650	4891	10185	10406	10996	11231	15904	15877	12815	12106	11254	9997	12658	9619	12194	9680	8504	10341	11200	13226	10239	9899	6973	5237	5982	5879	5051	6377	9140	9284	9055	7943	4902	5536	3769	2022	1013	1176	797	1946	1438	4352
27.65	10302	16587	17146	13256	13580	11821	17234	5403	5251	9942	10317	11099	11542	15828	15560	13319	13246	12148	10526	13448	10458	12752	9669	8284	10643	11603	14721	11506	11268	8585	5893	7228	7133	6409	7273	9963	9501	9637	9002	5828	6194	4610	2522	1047	1307	899	2143	1538	4563
28	10443	16377	17327	13502	13887	12114	16699	6048	6127	10193	10283	11221	11219	16206	16344	13737	13704	13070	11226	14298	11381	13648	9525	8606	10674	11304	14791	12979	12381	9614	7232	8244	8443	7210	8382	10115	10063	9759	9268	6367	7316	5422	2759	1353	1435	1172	2856	1819	4912
28.35	10358	15847	17458	13593	13570	12250	17154	6514	6617	9957	10386	11293	11570	16243	16954	14158	14513	13861	12248	14835	11408	13985	9398	9023	10239	11212	16268	13883	13382	10559	7963	9772	9435	8684	9002	10228	10119	10163	9568	7273	8075	6665	3625	1625	1690	1300	3633	2408	4831
28.7	10276	16697	17174	13674	14064	12111	17391	6674	6874	10151	10514	11108	11234	16726	16744	14326	15213	15040	12514	15406	12391	14531	9736	8395	10687	11220	16458	14898	13853	12077	9379	10671	10555	9649	10339	9563	10203	10422	9810	8513	9106	7380	4361	1685	1983	1513	4305	2653	5401
29.05	10598	16656	17449	13778	13918	12232	16714	7627	6826	10010	10260	11092	11132	16745	16772	13861	15473	15114	12891	15533	12530	14429	9455	8603	10621	11766	16520	15274	15274	12656	10326	11775	11839	10671	11115	10155	10223	10056	10244	8929	9703	8576	4973	2041	2387	2165	4872	3098	5524
29.4	10852	16801	17005	13916	13577	12224	17279	7833	7605	9937	10662	10393	11004	16856	16891	14654	16027	15180	13181	15493	12536	14462	9978	8940	10340	11618	17243	16046	15402	12979	11347	12494	12478	11277	11891	10051	10339	10469	10644	9627	10779	9278	5830	2283	3090	2511	5735	3431	6079
29.75	10894	15980	16959	13805	13854	12302	17620	8128	7810	10208	10206	10699	11638	16981	17280	14348	15543	15501	13394	15482	13150	14619	9727	8796	10808	11523	17499	15995	15572	14286	12393	12758	13638	12219	12275	10178	10446	10462	10818	10072	10859	10334	6648	2941	3322	2918	6527	4256	6018
30.1	10528	16342	17686	13979	14069	12316	17255	8407	7823	9945	10373	11229	11755	16768	17492	14440	15530	15480	12978	15778	13101	14901	9989	8645	10516	11428	17493	16752	16098	14752	12764	13957	13260	12930	12955	10626	10407	10184	11237	11752	12209	11091	7361	3209	4010	3557	7276	4981	6477
30.45	10772	16187	16578	13608	13836	12314	17257	8257	7927	10706	10616	10941	11785	17018	17741	15122	15771	16084	13396	16489	13253	15247	9630	8542	11003	11397	17493	16922	16353	15621	13547	14412	14070	13417	12582	10106	10461	10553	11435	11336	13166	12227	8556	3876	4233	4519	8354	5450	6426
30.8	10943	16341	17245	13447	14037	11984	17407	8564	8524	10230	10205	11421	11270	16428	17025	14169	16155	16196	13048	15918	13198	14539	9207	8575	10482	11418	17834	16799	16728	15415	14049	14756	14280	14480	13274	10524	10281	10736	11340	12167	13174	12783	8976	4710	5139	4892	8957	6205	6540
31.15	10531	16580	16670	13953	13625	12614	17369	8607	8363	10048	10808	10814	11437	16931	17112	15126	16271	16431	13302	16052	13307	14943	9829	8949	10421	11711	18050	17071	17106	15421	14390	15520	15210	14631	13867	10261	10385	10617	11498	12755	14006	13401	9773	4832	5599	5503	9733	6940	6947
31.5	10908	16530	16836	13788	13962	12219	17249	8706	8188	9792	10301	10949	11367	16736	17099	15122	15714	16550	13145	16088	13493	14884	9743	8415	10782	11556	17395	17776	16624	16446	14467	14900	14841	14391	14076	9832	10721	10149	11109	13556	14237	14316	10555	5705	6282	6481	10202	7404	7198
31.85	10647	16867	17368	13459	14089	12271	16987	8752	8227	10489	10411	11008	11576	16709	17170	15111	15908	15824	13168	16643	13264	14943	9491	8679	10275	11423	18218	17288	16699	16199	14757	15801	14550	14277	13580	10318	10792	10624	11995	13824	15010	14687	11273	6363	7122	6959	10934	7813	7750
32.2	10916	16128	17366	13510	13999	12436	16937	8514	8199	9913	10561	11072	11501	16906	17289	15227	16241	16337	13882	15751	13881	14834	9196	8534	10867	11587	18093	17146	16813	16247	15322	15400	15122	14603	14319	10545	10885	10736	11286	14260	15406	15157	11965	6872	7531	7425	11612	8491	7828
32.55	10495	16318	17241	13823	13911	12192	16898	8573	8878	10467	10786	10944	11273	16634	17237	14768	15999	16253	13408	16097	13599	14670	9387	8615	10272	11728	17608	17304	16974	16495	15258	15498	15166	14696	14278	10174	10672	10423	11416	14384	15480	15482	12755	7504	7988	8508	11826	9712	7590
32.9	10624	16436	17496	14210	14362	12368	17112	8805	8018	10087	10825	11147	11624	17384	17419	14783	16150	16226	13267	16154	13863	14611	9786	8982	10298	11395	18342	17044	16781	16332	15846	15578	15446	14783	14413	10582	10889	10593	11447	14941	16163	16023	13461	7841	8742	8556	12666	9869	7969
33.25	10870	16547	17104	13453	14016	12213	17295	8854	8573	10389	10718	10962	11195	17585	17720	14670	15765	16318	13213	15842	13172	15043	9664	9159	10706	11490	18307	17064	16889	16411	15674	16225	15239	14726	14337	10636	10706	10669	11225	15048	16527	15916	13972	8931	8852	9283	13302	10657	8283
33.6	10594	16809	17043	13197	13619	12377	16921	8753	8436	10216	10728	11063	11363	17145	17385	14670	16016	15959	13632	15880	13370	15080	9575	8536	10529	11495	18068	17348	16926	16825	15548	16088	15202	15023	14237	10589	10326	10821	11275	15753	17390	16500	14628	9120	9434	9660	12963	10837	8318
33.95	10790	16650	17236	13634	13998	12406	17453	8937	8471	10304	10409	11134	11279	17072	17039	14726	16379	15999	13666	16129	13757	15206	10037	8566	10398	11515	18045	17111	16863	16570	15617	15757	14927	14835	14205	10495	10884	10538	11465	16176	17008	16795	14949	9592	10056	9795	13446	11034	8416
34.3	10770	16228	17385	13405	13650	12249	17550	8875	8349	9984	10435	10846	11907	16688	17671	14859	16436	15868	13970	15906	13690	15087	9719	8748	10511	11815	17747	16944	16803	16800	15593	15983	15270	15028	14319	10117	10639	10671	11328	15835	17776	16699	15336	10124	10818	10354	14055	12308	8945
34.65	10927	16751	17298	13624	13921	12131	17109	8663	8546	10413	10371	11088	11007	17161	17472	14384	16486	16158	13056	16442	12990	15062	9705	8701	10935	11463	17737	17545	17251	16511	16014	15906	15256	15052	14353	10681	10566	10518	11560	16327	17500	16788	15805	11064	11095	10277	14659	12356	8752
35	10947	16473	16999	14073	14077	12140	17475	8511	8313	9803	10398	11167	11732	17174	17372	14683	16053	16815	13384	16017	13507	14702	9849	8563	10400	11473	17626	17119	17123	16416	15442	15923	15530	14848	14424	10533	10742	11114	11660	16420	17793	17069	16425	11431	11508	10166	14505	12626	8965
35.35	10451	16518	16907	13673	14082	12200	17614	8809	8815	10164	10558	11050	11094	16749	17413	14179	16573	15786	13773	16384	13328	14876	9903	9074	10416	11992	17868	17087	16782	16997	15624	15349	15240	14973	13995	10583	10933	10762	11458	16115	17577	17594	15964	11690	11551	11126	14566	12606	8784
35.7	10771	16407	16830	14083	14041	11990	16702	8461	8521	10292	10271	11014	11546	16937	17401	15100	16381	16221	13783	16196	13493	14545	9211	8773	10334	11723	17709	17462	16823	16272	16256	16084	15346	14973	13841	10563	10527	10760	11525	16743	18146	17763	16681	12192	12253	10559	14431	13473	9248
36.05	10646	16682	16947	13581	14287	12124	17354	8823	8476	10154	10668	10740	11091	17302	17601	14543	16144	16635	13196	16472	13366	15186	9876	8709	10608	11461	18004	17082	16631	16938	16071	15776	15672	14758	14123	10728	10752	10310	11767	16888	18111	17522	16827	12531	12102	10888	15285	13965	9219
36.4	10477	16320	17024	13511	13966	12190	17498	8272	8271	9919	10828	10938	11572	17194	16953	14554	16146	16522	13370	16115	13485	15242	9772	8913	10667	11293	17740	17277	16883	17037	16111	16181	15147	14677	14203	10877	11133	11010	11433	17309	17894	17543	16628	13062	12669	11292	14959	14184	9539
36.75	10989	16433	17340	13819	13174	12256	16573	8592	8270	10125	10651	11117	11431	17126	17811	14413	16388	16406	13548	16275	13664	15115	9353	8732	10454	11661	18535	16362	16300	16599	15710	15870	15434	14885	14474	10352	10854	10520	11872	17086	17910	17607	17156	13067	12497	12096	14976	14375	9525
37.1	10943	16584	16794	14089	13666	12554	17637	8810	8122	10211	10292	11257	11428	16575	17632	14966	15838	16129	13053	16208	13197	14380	9596	8583	10649	11532	17715	16903	16823	16683	16507	15588	15458	15525	14574	10370	10705	10834	11354	17357	17916	17759	17686	13393	13095	11615	15327	15527	9593
37.45	10802	15987	17079	14101	14371	12353	17543	8956	8627	9880	10177	10965	11321	17454	17696	14751	15685	16003	13594	16349	13454	15241	9799	8670	10591	11936	18160	17098	17039	17192	15520	15633	15034	14968	14298	10288	10812	10888	11920	17252	17725	17773	17448	13730	13427	11714	15455	14177	9730
37.8	10590	16534	17864	13820	13740	12134	17487	8680	8539	9428	10662	11143	11012	16991	17340	14669	16909	16293	13636	15908	13447	14839	9532	8634	10462	12021	17874	17639	16394	16518	15758	16477	15939	14991	14749	10377	10641	10625	11362	17646	18004	17538	17495	14087	13791	11587	16193	14750	9882
38.15	10747	16403	16999	13510	13768	11992	17014	8825	8576	10112	10165	10939	11699	16785	17422	15018	16025	16266	13603	16254	13205	14604	9285	8870	10972	11177	18301	17349	16858	17036	16057	16014	14914	14604	14023	10421	10653	11098	11523	16597	17671	17541	17491	14534	13726	12039	15594	15401	9917
38.5	10464	16710	17525	13686	14110	12535	17640	8948	8371	10187	10753	10975	11347	16912	17457	15419	16030	16279	13987	15923	13210	14666	9820	8481	10770	11558	17711	17237	16503	16327	15775	15889	15626	15029	14174	10251	10482	10690	11776	16963	17968	18114	17707	14659	14025	12221	15269	15483	10258
38.85	10732	16399	17532	13554	14113	11824	17355	8917	8692	10334	10480	10773	11431	16885	17133	14752	16951	16568	13970	16138	13436	14675	9463	8874	10812	11469	17571	17018	16659	16819	15725	15714	15788	14934	14295	10299	10589	10481	12179	17160	18147	18380	17960	14591	14294	12204	16237	15402	10543
39.2	10493	16326	16715	13868	13841	11938	17402	8682	8140	10204	10904	11258	11778	16971	17595	14835	16418	16549	13583	16274	13631	14407	9239	8904	10673	11709	17668	17144	17498	16354	15755	16441	15585	15290	14515	10182	11061	10771	11764	17361	18260	17296	18563	15161	14220	12068	16368	15816	9979
39.55	11004	16881	17558	13717	14514	12211	17353	9020	8292	10182	10229	11150	11474	17501	17274	14713	16841	16605	13232	16228	13449	14954	9623	8750	10451	11860	17745	17234	16892	16622	16259	15757	15320	15079	14567	10146	10693	10571	11709	17249	18159	17493	17589	15520	14424	12028	15917	15803	10445
39.9	10264	16102	17264	13595	14202	12193	17460	8797	8517	10013	10492	10746	11404	16996	17335	14586	16032	16532	13645	16112	13448	14756	9767	8850	10499	11529	18261	17111	16515	16640	16148	15543	15581	14632	14686	10030	10927	10781	11780	17340	18283	17349	17942	15190	14287	12528	16033	15891	10594
40.25	10657	16506	17298	13632	13065	12189	16690	8543	8788	9978	10446	11370	10954	17008	17010	14662	16294	16450	13552	15986	13358	14813	9903	8604	10551	11573	17432	17042	16626	17161	15709	16178	15300	15035	14252	10296	10692	10810	11535	17132	18603	17783	17945	15291	14464	11448	16261	16267	10549
40.6	10896	16804	16835	13372	13875	12426	17318	8595	8478	10243	10624	11344	11383	16853	17173	14795	16748	16664	13634	16080	13454	14737	9485	8695	10644	11574	17863	16562	16642	16362	16030	15583	15713	14708	14603	10023	10821	10526	11664	17768	18388	17771	18033	15847	14187	12240	15723	16484	10453
40.95	10473	16307	17312	13227	14363	12209	16583	9026	8265	10090	10608	10991	11389	17186	17349	15095	16574	16222	13832	16064	13427	14931	9526	8989	11033	11937	17746	16897	16454	16817	16049	16160	15512	14364	14643	10748	11019	10657	11367	17227	18869	17683	18084	15972	14216	11793	15856	16227	10425
41.3	10434	16222	17207	13812	13876	12648	17436	8736	8549	10208	10660	10777	11390	17256	17054	14824	15803	16103	13459	15928	13138	14937	9614	8673	10759	11617	17939	16930	16504	16453	15659	15913	15859	14644	14587	10140	10822	10476	11133	17256	18082	17792	18289	15803	14304	12241	16257	16350	10688
41.65	10488	16228	16989	13843	13752	12234	17130	8509	8542	10206	10698	11080	11372	16823	17069	14179	15645	16157	13767	16515	13213	14897	9786	8768	10562	11269	17507	17059	16974	16389	16171	15954	15913	15072	14287	10479	10630	10712	11640	17281	18047	17903	18323	16092	14413	11845	15959	16375	10695
42	10659	16330	17629	13932	13645	11987	17197	8595	8573	9749	10522	11079	11313	17362	17078	15162	16360	15957	13515	15952	13304	14796	9772	9222	10863	11902	18242	17085	16211	16918	16013	15762	15896	15205	14789	10405	10591	11023	11162	17263	18435	18129	18229	16289	14222	12400	15593	16336	10522
42.35	11029	16626	17546	13774	13824	12081	16971	8363	8488	9725	10323	11082	11384	17188	17209	14820	16051	16703	13640	16516	13756	15015	9769	8989	10445	11489	17880	16851	17288	16430	16166	15872	15146	14714	14293	10255	11052	11013	11407	16889	18256	17860	18185	15895	14625	11957	15879	16781	10834
42.7	10574	16669	17871	13533	13955	11817	16663	8934	8410	10497	10536	11292	11300	16908	16962	14571	16567	16272	13644	16577	13182	14670	9549	8686	10629	11584	17878	16744	16598	16823	16145	15774	15851	14733	14721	10506	10888	10628	11644	17068	18021	17824	18325	16311	14491	11968	16355	16155	10779
43.05	11004	16873	17407	14021	14489	12561	17462	8723	8509	9974	10110	10943	11821	17175	17356	14915	16289	16083	13512	15821	13641	15164	9885	8670	10460	11998	17790	17398	16827	16781	15657	15508	15662	15099	14510	10704	10685	10741	11522	17428	18160	17606	18293	15964	14702	12040	16068	16056	11195
43.4	10600	16537	17121	13407	14372	12002	17397	8555	8205	9938	10740	10791	11319	16719	17189	14841	15904	16943	13494	16653	13329	15096	9676	8941	10283	11537	17584	17165	16245	17177	15688	15652	15757	14890	14099	10321	10730	10567	11454	17794	18357	17845	18049	16353	14522	11915	16110	16205	10682
43.75	10619	17086	17742	13261	13745	12400	16745	8773	8458	10219	10640	10827	11287	16892	17067	14517	16548	16287	13598	16510	13699	15196	9812	8863	10648	11931	17697	17035	16889	16982	15968	16180	16036	14932	14728	10641	10820	10659	11494	17194	18625	17816	18174	16680	14851	12375	15855	16603	10723
44.1	10560	16286	17435	13964	14428	12298	17247	9025	8468	10209	10595	10584	11121	17344	17743	15042	16037	16742	13354	16235	13397	15395	10171	8873	10761	11605	18175	16382	16675	16919	15924	15495	15059	14825	14309	10352	11127	10828	11343	16941	17645	17608	18228	16421	14565	11808	15990	16784	10932
44.45	10845	16489	17183	13645	14006	12176	17564	8876	8115	9503	10259	10800	11660	16858	17165	15012	15962	16362	13618	16289	13440	15011	9783	8855	10230	11716	17992	17125	17353	16901	15785	15596	15403	14630	13897	10501	10988	10805	11322	17175	18248	17414	18447	16320	14620	11850	16345	16773	10566
44.8	11068	15747	16607	13929	13455	12118	17651	8825	8578	10119	10347	11286	11444	17264	16940	15187	16255	16535	13794	16926	13394	14758	9593	8847	10484	11728	18070	17181	17181	16521	15940	15988	15588	14570	14246	10391	10793	10722	11234	17315	18908	17310	18445	16908	14534	12121	16006	17183	10983
45.15	10934	16945	17313	13730	13658	12253	17251	8803	8161	10249	10445	10838	11531	16923	17515	14697	15733	16242	13321	16062	13263	14653	9681	8862	10331	11123	17843	17294	16866	16761	15629	15666	15800	14952	14470	10233	11137	10462	11380	17366	18875	17854	18362	16415	14683	12205	16402	16432	10761
45.5	10847	16710	17529	13879	13921	12313	16817	8645	8357	10118	10634	11010	11622	16836	17454	14790	16205	15980	13649	16472	13294	14934	9638	8633	10826	11694	17401	16681	16564	17072	15769	16131	15149	14703	14242	10889	10835	10745	11569	17313	18575	17746	18861	16484	14923	12247	16311	16658	10872
45.85	10755	16280	16878	13592	14092	12066	17234	8921	8523	10390	10561	10697	11588	16602	17216	15041	16837	16752	13571	16299	13470	15007	9416	8969	10479	11579	17958	16852	16156	16884	16065	15894	15485	15231	14199	10688	10728	10635	11450	17499	18410	17908	18523	16797	15048	12137	16592	16096	11073
46.2	10415	16714	17417	13505	13258	12040	17292	8883	8668	9964	10427	10636	11865	17626	17447	14820	16559	16997	13747	16536	13440	14872	9537	8789	10586	11565	17958	16921	16706	16921	15683	16110	15606	14609	14571	10264	11113	10803	11378	17161	18274	18291	17850	16655	14808	12207	15845	16753	10816
46.55	10792	16388	17340	13788	13676	12197	17262	8511	8371	10239	10529	11041	11326	16790	17046	15030	15976	16082	13816	16374	13014	14649	9651	8805	10297	11279	17926	17145	16721	16263	15560	15654	14935	14495	14595	10252	10760	10815	11459	17343	18288	17747	18218	17183	14688	12170	16513	16579	10890
46.9	10574	16276	17625	13962	14236	11851	16667	8801	8522	9869	10855	10960	11120	17102	16838	15296	16175	17076	13810	16418	13002	14898	9517	8652	10404	11354	17774	17115	16535	16963	16169	15962	15568	15181	14372	10250	10640	10918	11262	17159	18277	18307	18161	16588	14426	11763	16590	16301	10989
47.25	10744	16547	17224	13916	13988	12425	17149	8660	7925	10099	10679	10779	11491	16742	16927	14868	15982	16846	13147	16688	13529	15271	9611	8934	10131	11482	18236	16821	16823	16909	15453	15792	15626	14991	14588	10603	10731	10341	11331	17294	18219	18095	18948	16536	14778	12506	15895	17282	11066
47.6	10807	16136	16944	13475	14387	11920	17618	8754	8241	10162	10595	10923	11192	17307	17232	15200	16377	17289	13828	16430	13359	15016	10084	8561	10493	11221	18169	17204	16330	16595	15924	16080	15554	15001	14468	10729	10713	10468	11341	17137	18256	17592	18452	16558	14983	12556	16550	17058	11216
47.95	10799	16596	17553	13706	14182	11758	17632	8948	8112	10057	10152	10328	11339	17068	17327	14811	15957	16098	13805	16931	13535	14962	9284	8789	10495	10924	17695	17474	16654	16709	16242	15958	15306	15300	14624	10189	10701	10515	11571	16895	18433	17991	18135	16630	14477	12243	16374	16486	10904
48.3	10622	16517	17552	13855	14249	11917	17533	8833	8183	9980	10550	10601	11644	17654	17646	15047	15799	16641	13979	16650	13462	14722	9733	8829	11006	11693	17607	16557	16314	16760	15443	16305	15345	14996	14683	10685	11131	10522	11646	18004	18186	17777	18487	16503	15030	12232	16061	16523	10722
48.65	10567	16569	17615	13816	13579	12351	17466	8428	8422	10130	10542	10679	11437	16780	16717	14992	16449	16792	13787	15916	13153	15181	9805	9023	10595	11525	18066	16533	16440	17239	15971	15677	15634	15177	14224	10283	11015	10725	11471	16946	18437	17990	18476	16917	15053	12088	16026	17058	10826
49	10829	16921	17219	13675	13660	11880	17520	8869	8435	10607	10617	11263	11545	17020	17082	15024	16298	16051	13558	15900	13510	14735	9503	8742	10539	11730	17784	17241	16970	16966	16109	15849	15666	14958	14292	10126	10853	10752	11800	17305	18278	17716	19055	16714	14453	12129	16554	16616	10924
49.35	10740	15989	17173	13711	13848	12173	17261	8731	8345	9914	10360	11253	11399	17212	17233	14689	16771	16267	13916	16666	13790	15208	9817	8941	10387	11802	17857	17139	16771	17086	15719	15921	15301	15277	14821	10700	10876	9868	11455	17195	18436	17588	18481	16414	14889	12273	16327	17092	11087
49.7	10852	16250	17621	13840	14213	12074	17433	8577	8243	10236	10322	11032	11275	16883	17134	14925	16313	16901	13614	16651	13168	15156	9840	8804	10503	11937	17778	16611	16403	16790	15976	15962	15308	15327	14476	10446	10427	10467	11382	17335	18516	18608	18432	16383	15150	12449	15894	17037	10710
50.05	10635	16687	17472	13763	13977	12051	16661	8682	8547	10489	10397	11184	11651	16816	17536	14660	16302	16879	13736	16352	13488	14860	9951	8935	10528	11642	17942	16906	16537	16811	15722	15773	15081	14923	14326	10134	10948	10707	11560	17218	18171	18078	18321	16278	15097	12220	16733	16776	11342
50.4	10797	16330	17332	13851	13844	11990	17016	8721	8450	10328	9925	11007	11184	17124	16794	14654	16470	17227	13746	16042	13565	15169	9519	8692	10295	11515	17402	17299	16923	16697	16176	15932	15597	14782	14890	10591	10942	10467	11451	17270	18412	17524	18012	16511	14739	11819	16345	16718	10640
50.75	10790	16203	17342	13575	13572	12216	17591	8547	8327	10192	10746	11499	11230	16745	17052	14549	16632	17305	13958	16816	13394	15210	9449	8684	10706	11292	18265	16643	16886	16735	15996	16379	15342	15092	14377	10631	10662	10731	11332	17631	18191	18067	18267	16991	14756	12152	16500	16697	10927
51.1	10639	16557	17361	13981	14401	12322	17664	8141	8194	9989	10412	11185	11194	16774	17449	14937	16178	16415	13571	16137	13584	15283	9599	9080	10559	11561	17674	17419	16476	16917	16074	15526	15237	15127	14167	10360	10606	10711	11268	16999	18628	17938	18589	16438	15362	12348	16404	16585	10765
51.45	11010	16114	17528	13741	13765	12158	17374	8634	8481	9928	11073	11271	11717	16577	17010	14783	16333	16797	13746	16325	13276	14935	9643	8648	10740	11902	18032	17000	16729	16843	16288	16141	15790	14556	14376	10537	10658	10910	11382	17217	18415	17585	18158	16232	14660	12210	16033	16704	10967
51.8	10778	16951	17123	13772	14136	12164	16901	8615	8446	10044	10740	10878	11286	16734	17006	14940	16892	16158	13719	16226	13596	14818	9761	8808	10221	11672	16954	16803	16732	16911	15684	15655	15359	14891	14487	10596	10638	10916	11717	17266	18241	17934	17906	16878	15133	12479	15987	17247	11036
52.15	10593	16501	17439	13497	13958	12016	17206	8491	8446	10430	10407	10749	11778	16788	17100	14962	16240	16409	13811	15968	14089	15014	9967	8875	10790	11738	17760	17034	16854	17155	15917	15951	15671	14375	14343	10619	10864	10265	11302	17244	17564	18594	18412	16220	14597	11927	15917	16989	10883
52.5	10889	16090	17138	13739	14330	12004	17508	8641	8288	9963	10610	10870	11529	16987	17277	14932	15925	16837	13895	17015	13836	15000	9826	8777	10735	11507	17850	17085	16638	16492	16115	15734	15125	14752	14348	10601	10819	10480	11231	17464	18390	17644	18537	16895	14549	12358	16552	16655	11081
52.85	10395	16537	17366	13491	13953	12488	17220	9017	8384	10185	10544	10937	11535	17352	17571	14837	16609	16457	13826	16258	13337	14822	9752	8600	10573	11483	17552	17174	17006	16824	16590	16104	15599	14801	14426	10273	10888	10144	11355	17517	17940	18065	18671	16337	14088	12091	16338	16742	10858
53.2	10679	16109	17335	13255	14009	12328	17417	9008	8162	9962	10519	11165	11374	16535	17611	15118	16392	16269	13345	16710	13550	15097	9624	8676	10611	11482	17827	17342	16541	16702	16208	16292	15641	14848	14323	10738	10708	10755	11197	17443	18002	17594	18766	16570	14894	12154	16212	16715	11277
53.55	10974	16074	17842	14351	14173	12143	17228	8948	8613	10046	11077	11179	11753	17244	16746	14568	16113	16553	13896	16458	13578	14965	9769	8726	10192	11782	18113	17080	17021	17701	16169	16129	15376	14754	14084	10529	10778	10821	10960	17543	18246	17819	18589	16681	14255	11860	16764	16501	10811
53.9	10967	16590	17680	14321	13875	11933	17525	8424	8412	10194	10447	11194	11137	16752	17641	14886	16297	16228	13981	16420	13672	15154	9486	8471	10440	11650	17616	17095	16825	17023	15554	15886	15360	15243	14163	11074	10792	10602	11361	17050	18154	18102	18503	16672	14595	11852	15968	16702	10795
54.25	10724	16374	17130	13904	14005	12416	17449	9100	8450	10248	10515	11083	11294	16702	17030	14785	16244	16124	13652	16530	13829	15265	9725	8611	10700	11265	18142	16785	16837	16698	16168	15490	15288	15214	15080	10306	10647	10595	11189	16946	18060	18031	18118	16642	15100	11877	16241	16785	10831
54.6	10949	16607	17594	13801	13741	12260	17374	8173	8316	10077	10644	11009	11585	17044	16830	15165	16738	16468	14176	16330	13281	14673	9756	8753	10657	11668	18110	17148	17053	16986	16012	15895	15780	14528	14266	10919	10627	10817	11246	17046	18014	17584	19009	16707	15022	12058	16665	16244	10951
54.95	10717	17126	17255	14065	14060	12195	17227	8658	8534	10094	10485	11042	11426	17293	17441	14736	16053	16745	13601	17028	13599	14814	9538	8766	10788	11616	17543	16964	16382	16380	15850	15602	15588	15028	14281	10589	11049	10832	11476	16957	18268	17948	18371	16962	14621	12332	16128	16638	10988
55.3	10752	15999	17398	13602	14243	12063	17192	8587	8651	10174	10483	10817	11437	16683	17108	14618	15991	16022	13558	16009	13660	14843	10020	8787	10488	11926	17260	17348	16826	17272	16096	15695	15261	14908	14875	10384	10600	10314	11709	17485	17414	18184	17975	16659	14728	12293	16222	17028	11072
55.65	10527	16427	16956	13094	13619	12384	17372	8768	8180	10014	10108	11033	11669	16783	17562	15264	16399	16646	14021	16591	13087	15022	9754	9200	10766	11459	17551	16907	16571	16983	16185	15471	15294	14842	14491	10437	10931	10762	11513	17504	17942	17884	18473	16354	14549	12350	16504	16437	11487
56	10922	16611	16882	13537	13998	12366	17024	8975	8377	9724	10472	11199	11403	17089	17819	14689	16644	16314	13690	16366	13315	15019	9408	8994	10477	11722	17558	16497	17147	16517	15839	15877	15709	14977	14179	10398	10798	11281	11580	17372	17872	17639	18349	16742	14633	11841	16618	16446	10845
56.35	11102	16064	16998	13559	14257	12419	17084	8517	8407	10424	10612	11195	11566	16487	17212	14437	16118	16777	14207	15927	14036	14805	9468	8764	10607	11488	18046	16901	16763	16332	15910	16040	15325	14963	14337	10283	10790	10721	11494	16999	18326	17728	18036	16735	14760	11784	16529	16580	11163
56.7	10767	16502	17507	13807	13982	12110	17159	8749	8243	10100	10470	10881	11451	16488	17047	14786	16647	16738	13929	16337	13411	14861	9904	8949	10658	11541	17569	17529	16880	16745	16236	15637	15808	15132	14258	10394	10865	10971	11141	17426	17773	17480	18362	16238	14769	11589	16292	16417	10763
57.05	10577	16570	17210	13767	13934	12068	17238	8795	8415	9973	10384	11256	11380	17240	17094	14403	16003	16574	13975	16537	13675	15140	9444	8574	10770	11255	17840	16802	17129	16607	15944	15646	15652	15244	14331	10507	11143	10549	11795	17960	18302	17690	18506	17100	14529	11780	16771	17115	10751
57.4	10900	16264	16639	14051	14064	12523	17382	8581	8384	9765	10775	11218	11753	17087	17098	15085	16152	16682	14318	16721	13732	15030	9378	8824	10794	12002	17091	17102	16718	16988	16070	15930	15486	14715	14553	10557	10960	10954	11545	17619	18257	18002	18122	16688	14415	12078	15717	16319	11381
57.75	10690	16541	17389	13893	14202	12157	17451	9098	8557	10110	10547	11145	11744	16634	16996	15213	16349	16542	14227	16245	13669	14569	9896	8710	10579	11726	18149	16591	17141	16682	15616	16132	15580	15232	14094	10887	10597	10404	11418	17484	18132	17874	18155	17120	15194	12088	15993	16597	10902
58.1	10753	16254	17203	13851	14442	12135	17603	8943	8367	10403	10418	11166	11330	17174	17562	14696	16401	16477	14284	15887	13764	14864	9481	8770	10533	11663	17899	16966	16873	16998	15996	16024	15259	15197	14168	10787	10936	10814	11950	17140	18545	17889	18145	16810	14970	12526	15619	17014	11110
58.45	10873	16579	17092	13920	13890	12202	17252	8691	8619	9938	10978	11103	11479	16759	17421	14967	16244	16190	13707	16060	13578	14994	10256	9038	10818	11281	18047	16654	16779	16935	16309	16441	15713	15291	14697	10173	10750	11005	11626	17399	18556	17713	18647	16557	15142	12236	16470	17842	10966
58.8	10452	16347	16958	13830	14038	12032	17543	8772	8423	10357	10611	10871	11387	16452	17532	15185	16031	16924	14470	16553	13314	15480	9455	9110	10159	11654	17632	17152	16461	16964	15659	15622	15749	15179	14509	10263	10930	10819	11567	17102	18283	17544	18708	17174	15181	12004	15987	16356	10954
59.15	10627	16218	17045	13760	14200	11970	17382	8539	8530	9797	10798	11422	11682	16878	17291	14721	16385	16478	13489	16740	13820	15092	9706	8946	10724	11534	17713	17018	16605	17290	16011	15533	15815	15046	14388	10287	10840	10922	11405	17712	17895	17730	18474	16331	15320	12172	16631	16589	11277
59.5	10547	16432	17117	13858	14239	11708	17903	8497	8329	10543	10331	11127	11309	16860	17369	14719	16022	16426	13885	16180	13590	15179	9894	8568	10278	11771	17648	16749	16740	16431	15336	15804	15859	14537	14544	10377	10824	10521	11247	17486	18085	17547	18936	16738	14792	11589	16218	17284	11340
59.85	10944	16682	17413	13950	14052	12115	17325	8674	8447	10287	10788	10852	11208	17226	17634	14811	16127	16467	14052	16392	13524	15018	9703	8703	10213	11795	17571	16710	16465	16254	15923	15746	15210	15172	14514	10366	10520	10611	11642	17444	18508	17948	18286	16616	14907	12176	16064	16518	11502
60.2	10750	16453	17335	13643	14203	12010	17737	8182	8452	10057	10362	11281	11523	17040	17093	14828	16140	16333	13913	16468	13544	14902	9564	8940	10733	11620	17704	16896	16398	16171	16077	16245	15719	15044	14406	10740	10827	10529	11714	17367	18213	17391	18799	16324	15175	12096	16235	16885	10888
60.55	10343	16366	17503	14074	14039	12339	17010	8738	8427	10433	10715	11290	11696	17194	17167	15012	15969	16401	13767	16195	13669	15490	9722	8957	10379	11748	17884	16853	16408	17027	16014	15726	15252	15133	14459	10226	10775	10580	11319	16645	18698	18029	18303	16786	14546	11999	16179	16833	11129
60.9	10514	16453	17051	13287	14041	12275	17548	8891	8661	10286	10367	11291	11189	16957	17124	15007	16275	17050	13573	16704	13481	15254	9758	8785	10875	11532	18401	17282	16876	16489	15915	15815	15042	14791	14189	10006	11132	10675	11574	16855	18127	17615	18380	16747	15007	12331	17371	16660	10870
61.25	10685	16682	16951	13719	14162	12075	17040	8830	8692	10144	10153	10733	11529	17303	17027	14897	16668	16626	14365	16281	13426	14997	9971	8983	10706	11610	17765	16572	16758	16674	16002	16048	15112	14712	14475	10265	10705	10733	11840	17344	18413	17942	18393	17156	14812	12415	16098	16537	10792
61.6	10682	16503	17391	13700	14097	12310	17347	8579	8155	10122	10365	10820	11202	16923	17327	14743	16400	16713	14024	15792	13704	15128	9323	8540	10859	11855	17743	16940	16854	16946	16025	16034	15694	14828	13986	10487	10689	10863	11046	17282	18375	17889	18302	16406	14957	11985	16073	16823	10670
61.95	10514	16704	16793	13353	13875	12456	17232	8487	8277	10469	9839	11136	11350	17493	16789	14557	16482	16882	14263	15612	13619	14935	9734	8506	10342	11899	17585	17150	16599	16705	15881	15738	15380	15392	14369	10298	10703	10795	11565	17352	18606	17767	18409	16754	15115	12561	16288	16303	10776
62.3	10343	16697	17311	13939	13794	12329	17189	8667	8521	10342	10352	10868	11761	17053	16648	14566	16456	16334	13452	16278	13732	14784	9717	8581	10557	11475	17732	16848	16926	16430	16035	16053	15948	14916	14514	10770	10478	10778	11535	16823	18189	17875	18165	16431	14605	12123	16600	16567	10932
62.65	10957	16751	17098	14067	13739	12163	17554	8828	8314	9716	10482	10964	11859	16894	17526	14582	16606	16149	14099	16720	13997	14828	9788	9026	10526	12298	18637	16946	17123	16904	16349	15194	15288	15199	14300	10645	10562	10550	11567	17721	18084	18311	17912	16248	14590	12224	16116	17021	10728
63	10474	16623	17746	13830	14079	11954	17361	8801	8509	10136	10490	11041	11543	16814	17720	14391	16257	16204	13862	16413	13246	15208	9776	9000	10439	11803	17342	16432	16619	16574	15997	15864	14973	14791	14299	10295	11306	10815	11333	17305	18506	17486	18131	16896	15253	12127	16629	17121	10910
63.35	10498	16797	17183	13431	13875	12328	17141	8423	8617	10479	10322	11354	11495	17263	17153	14937	15902	16386	13989	15967	13800	14853	9921	8835	10236	11715	18114	16908	16692	16721	16038	15574	15228	15375	14238	10614	10767	10454	11567	17462	18288	17438	18130	16724	14984	12052	16622	16664	10859
63.7	10728	16606	17209	14201	13876	12240	17038	8617	8414	10192	10525	11024	11642	17200	16641	14640	15924	16901	13869	16277	13479	14745	9414	8778	10293	11626	17598	16524	16471	17081	16274	15481	15402	14989	15114	10691	10797	10683	11838	16587	18286	18343	18571	16780	14714	11843	16532	16396	10934
64.05	10686	16868	17381	13912	13556	11971	17360	8772	8350	10085	10238	10881	11377	17049	17750	14858	16321	16279	13981	16264	13557	14856	9737	9007	10445	12180	17516	16850	16612	16948	16149	16046	15092	15258	14129	10423	10709	10948	11763	16854	17765	17603	18451	16707	15140	12358	16581	16808	11054
64.4	10706	16506	17307	13621	14038	11879	17225	9055	8325	10209	10857	11203	11772	16844	17410	14550	16086	16302	13803	16230	13212	15096	9541	8747	10409	11919	17525	16765	16571	16782	16227	16086	15025	15084	14156	10704	10918	10619	11504	17476	17783	18241	18545	16436	14762	11946	16058	16670	11028
64.75	10772	16148	17477	13958	13809	12366	17290	9165	8216	10155	10418	10877	11190	17237	17223	15145	16305	16737	13878	16573	13437	14572	9684	8730	10538	11320	17563	17183	16696	17236	15984	16177	15741	15015	14359	10840	10307	10927	11508	17090	17911	17564	17913	16684	14916	12321	15743	16855	10724
65.1	10750	16271	17130	14226	13947	12228	16794	8645	8408	10433	10701	11069	11271	17107	17459	15306	16488	16843	13881	16291	13748	14402	9776	9141	10452	11661	18006	17175	16820	17064	16144	15847	15217	14787	14799	10475	10568	10580	11615	17031	18533	17861	18160	17048	14915	11859	16366	17115	10974
65.45	10937	16495	17341	13581	13996	12222	17424	8989	7979	10171	10411	11312	11692	17130	17183	15172	15964	16643	13933	16353	13278	15208	9793	8895	10536	11567	17647	16451	16567	17310	15679	15897	15770	15287	14691	10294	10931	11061	11657	17223	18185	17671	17854	16675	14451	12200	16361	17112	10941
65.8	10604	17124	17633	13125	13925	11950	16983	8863	8630	10253	10923	10925	11186	17254	17347	14794	16429	16446	13890	15899	13440	15144	9666	8812	10711	11309	17684	17220	16440	16446	15611	15923	15401	14858	14132	10170	11021	10922	11104	17426	18582	18187	17875	17019	15199	12434	16450	17073	11023
66.15	10546	16446	17465	13570	13917	11806	17155	8604	8415	10174	10315	10861	11636	17074	17541	15112	16460	17015	14026	16393	13592	14832	9896	8770	10351	11686	17534	16403	16521	17072	15753	15396	15456	15028	14749	10560	10712	10892	11585	17265	18314	17560	18254	16801	15349	12108	16339	16361	10897
66.5	10703	15680	17006	13687	13796	12751	17242	8581	8387	10091	10407	11188	11725	17458	17569	15194	15892	16422	14275	16220	13558	15141	9765	8654	10917	11853	17676	17104	16694	17160	16232	16337	15403	14811	14652	10672	10889	10598	11154	17564	18346	17949	18832	16596	14871	12105	16017	16496	10680
66.85	10675	16903	16612	13998	13849	12063	17103	8606	8257	10486	10714	11283	11335	16962	17044	14924	16674	16427	13755	16142	13918	15217	9558	8816	10556	11427	17605	16794	16136	16863	15789	15896	15512	15250	13944	10516	10534	10747	11358	17331	18483	17894	18349	16827	15081	11948	16551	17016	11245
67.2	11048	16066	16716	13964	14192	12296	17840	8825	8581	10012	10306	11270	11574	16724	16869	14684	15884	16012	14121	15832	13427	14691	10064	8815	10790	11532	17803	17042	16907	17299	15918	16170	15585	15005	14576	10626	11034	10838	11688	17112	18648	17807	18155	16282	15222	12023	16481	16501	11191
67.55	10428	16337	17250	13660	14101	12008	16603	8828	8198	10086	10930	11099	11730	16994	16920	14915	16561	16446	13921	16468	13646	15049	9384	8849	10389	11395	17287	16867	17181	16782	15852	16146	15218	15258	14386	10492	10661	10671	11499	16957	18110	18238	17699	17339	14559	12390	15927	16630	10758
67.9	11016	16142	17083	14187	14231	11902	17381	8525	8607	10219	10487	11235	11503	16176	16726	15058	16470	16671	13748	16636	13741	14801	9577	9164	10752	12080	17732	16811	16841	16359	16649	16289	15078	15468	14668	10359	11118	10621	11174	17199	18385	17724	18485	16500	14587	12164	16310	16729	10761
68.25	10914	16691	16942	13873	14015	12442	17456	8586	8433	10283	10239	11174	11760	17011	17505	14588	16593	16936	13879	16182	13675	14804	9514	8923	10536	11732	17670	17067	16554	16582	15748	15738	15694	15057	14105	10667	11107	10630	11500	17351	18089	17947	18346	16754	15450	12418	16626	16600	10883
68.6	10646	15802	17124	13645	14269	12108	17189	8730	8312	10102	10805	10843	11572	16465	17210	14763	16212	16671	14239	16914	13782	14699	9397	8915	10360	11864	18291	16595	16938	16707	16066	16063	15433	14932	14478	10917	11039	10797	11406	17106	18388	17704	18434	16976	15346	12029	16375	16687	10863
68.95	10723	16483	17425	14035	14236	12924	16855	8494	8359	10346	10520	11536	11208	17703	17109	15328	15912	16697	14128	16640	13598	14960	10145	8885	10985	11788	17703	16778	16780	17147	15888	16131	15354	14981	14991	10293	10825	10893	11696	17296	18249	17911	18677	16399	15570	12253	16676	16225	11032
69.3	10652	16727	17077	13772	14625	12066	17053	8824	8322	9810	10575	11162	11668	17082	17620	14493	16242	16057	13708	16240	14118	15218	9763	8908	10739	11325	17549	16297	16682	16975	15990	16053	16073	14923	14524	10326	10810	10819	11451	16841	18054	17945	18140	16472	15112	12183	15856	16479	11220
69.65	10620	16692	17217	13284	14252	12143	16769	9113	8752	10196	10816	11086	11836	17044	16889	14935	15947	16757	13588	16390	14091	15408	9764	8613	10187	11812	17771	16762	16822	17142	15883	15825	15769	14643	14405	10197	10753	10676	11241	17511	17937	17716	18178	16540	14389	11796	16070	16472	10728
70	10801	16446	17589	13725	14375	12295	17209	9187	8377	10111	10309	10970	11329	17079	17190	14146	16150	17145	13924	16221	13796	14878	9771	8761	10756	11458	17366	16209	16828	16943	16801	15389	15107	14926	15103	10387	10907	10748	11277	17149	18059	17738	18004	17019	15298	12100	16461	16394	10878
70.35	10668	16577	17146	13745	13838	12252	16906	8469	8553	10071	10712	10811	11816	16902	16971	14586	15769	16246	14281	15858	13949	15061	9610	9084	10202	11701	18402	17032	17107	17152	16434	15903	15701	15288	14311	10800	10840	10323	11513	17555	18366	17919	18027	16500	15224	12284	16292	16872	10953
70.7	11031	16379	17173	13955	14257	11870	17099	8857	8478	10199	10186	11040	11493	16567	17152	14586	15876	16445	13605	16255	13815	14909	9503	9118	10744	11594	17846	17056	16771	16888	16583	15137	15286	14781	14421	10350	10786	10487	11602	17409	18050	17610	18296	17081	15195	12355	16162	16271	11140
71.05	10967	16442	17318	13812	14500	12179	16810	8536	8659	10161	10680	11249	11652	16729	17042	15038	16129	17191	14336	16764	13551	15071	9748	8500	10625	11910	17881	16909	16217	16593	16588	16137	15386	15112	14721	10456	10684	10737	11639	17047	18168	17988	18387	16841	14810	11602	16111	16480	11013
71.4	11027	16320	16937	13923	14313	12662	17275	8655	8472	10027	10841	11233	11276	16904	17502	15216	16154	16638	13672	16856	13627	15124	9704	8660	10808	11667	17672	17095	16621	16767	16782	15177	15498	15020	13973	10715	10881	10639	11266	17578	17927	18029	18941	16794	15023	12004	16410	16216	11062
71.75	10813	16472	17265	13820	14002	12161	17203	8578	8485	10201	10317	11232	11388	16822	16749	15000	15878	16649	14430	16012	13916	15514	9534	8904	10684	11730	18233	16454	17160	16961	16539	15889	15549	15204	15112	9903	11009	10652	11450	17306	18169	17979	18447	16509	14724	12127	16232	17393	11192
72.1	10899	16630	17271	14272	14366	12066	17444	8766	8221	10100	10023	11155	11864	16989	17554	14890	16202	16666	13674	16064	13776	14972	9566	8865	10392	11663	17593	16574	16438	16333	16632	16026	15480	15161	14180	10674	10897	10709	11469	17236	17713	17956	17797	16900	14911	12424	16386	17110	11163
72.45	10452	16937	16718	13609	13806	12433	17625	8595	8442	9678	10456	11145	11557	17129	17170	14530	16447	16243	14085	16262	13574	14836	9813	8767	10755	11545	17862	16823	16576	17358	16465	16004	15571	14958	14659	10751	10822	10973	11149	17269	18360	17650	18220	16664	14945	12605	16694	16915	10631
72.8	10580	16452	17104	14356	13798	12251	17813	8670	8691	9979	10609	10889	11427	17100	17393	14908	15876	16616	13998	16094	13035	14952	9852	9031	10498	11680	17506	16721	16771	16704	16744	15996	15605	14707	14535	10500	10679	10478	11432	17380	18046	17712	18612	16698	14980	12058	16964	16916	11000
73.15	10420	16863	17260	13656	14048	12195	17463	8743	8555	10366	11006	11123	11603	16886	17152	15174	16513	16091	13925	16433	13827	14761	9719	9014	10633	11320	18082	17032	16748	16766	17043	16140	15508	15032	14346	10514	11112	10672	11421	17353	18260	18029	18459	16669	15095	12109	16430	16519	10767
73.5	10675	16939	17574	13547	14523	12230	17049	8555	8256	10169	10374	11014	11669	17071	17143	14977	16349	16223	13954	16534	13399	15339	9878	8877	10741	11477	17604	16583	16679	16686	17183	15784	15554	14841	14462	10457	11177	10653	11750	17119	17888	17465	17695	16918	14651	12168	16584	16732	11076
73.85	10866	16562	17699	13500	14650	12801	17152	8667	8238	10010	10560	11045	11755	17026	16863	15087	16581	16634	14175	16394	13940	15298	9583	8596	10444	11775	17756	16969	16930	16619	17271	16101	14767	15267	15127	10716	10674	10857	11314	17267	17757	18153	18338	16622	14858	11655	16401	16465	10775
74.2	10451	16691	17240	13416	14127	12087	17733	9079	8657	10456	10245	11156	11048	17493	17182	14849	16293	16651	13928	16528	13503	15054	9462	8695	10106	11677	17869	17021	16165	16655	16709	15913	15693	15153	14273	10317	10821	10705	11654	17509	18148	17447	18720	16514	15012	12439	16578	17165	11034
74.55	11187	16843	17389	13710	13850	12307	17955	8807	8369	10162	10175	11078	11525	17454	17288	15168	16456	16040	14024	16398	13848	15020	9562	8749	10772	11412	17835	17142	16847	17143	16698	16042	15226	14824	14469	10429	10769	10704	11529	17357	18904	17833	18385	17315	14706	12217	16424	16990	10800
74.9	10542	16129	16922	13283	14496	12315	17615	8842	8743	10103	10534	11048	11212	17154	16935	15465	16595	16216	14534	16090	13513	14882	9833	8740	10729	11816	17928	16584	17479	17233	16278	16012	15413	15183	14375	10323	10694	10690	11525	17176	18192	17700	18624	16604	15354	11945	16271	16959	10703
75.25	10836	16460	17021	13994	14415	12356	17360	9022	8241	10437	10670	11137	11557	17222	17771	15252	16614	16339	14292	16431	13811	15114	9594	9109	10600	11425	17237	16279	16989	17229	16483	16029	15602	15606	14344	10639	10796	10634	11942	17372	18079	17730	18681	16862	14630	12431	15997	16698	10757
75.6	10825	16273	17463	14218	14444	12295	17156	9029	8429	10377	10577	11190	11704	17013	17334	15001	15658	15981	14116	16214	13390	15685	9975	9006	10702	11798	17616	16903	16668	16959	16991	16447	15510	15118	14152	10325	10792	11001	11442	16825	18091	17892	18480	16756	15103	12607	16329	16589	10712
75.95	11077	16806	17250	13644	14433	12239	17348	8863	8222	9937	10443	11389	11535	17258	17537	14668	16468	16346	14022	15944	13594	14774	9864	9055	10473	11187	17727	16399	16753	17107	16773	15904	15798	15461	14158	10635	10758	11032	11988	17246	18214	17360	18244	16544	14916	11877	16623	16724	11200
76.3	10689	16778	17130	14031	14321	12288	17453	8720	8470	10140	10317	11363	11635	17068	16982	14690	16147	16615	14272	16835	13797	14997	9438	8880	10947	11682	17375	16782	16701	16733	16530	15969	15502	14843	14360	10308	11038	10507	11561	18133	18485	17766	18633	16549	14616	11996	16644	16846	11022
76.65	11051	16662	17583	13373	14604	12319	17031	8613	8680	10134	10176	11148	11390	16921	16976	15107	16108	16808	14215	16272	13914	14774	9897	8927	11059	11784	17533	17033	16733	16731	16438	16324	15614	15497	14813	10191	10665	10591	11547	17630	18310	17815	18007	16499	14793	12142	15982	16665	10646
77	10875	16572	17171	13837	14612	12408	17308	8766	8139	10043	10325	10926	11272	16770	17307	15035	15557	16491	14323	16128	13371	15202	9876	8958	10640	12306	17906	17081	16776	16596	16728	16210	15927	15075	14328	10448	10915	10783	11426	16947	17907	18030	18253	16898	14914	12526	15892	16865	10955
77.35	10608	16279	17043	13947	14449	12254	17247	8399	8225	9961	10596	11047	11148	17224	17342	14989	15912	16575	14164	16491	13928	14842	9935	8487	10357	11719	18073	16704	16885	16726	16416	15724	15207	15324	14718	10825	10366	10562	11494	17143	18197	17625	18272	17048	14464	12143	16102	16712	11036
77.7	10547	16013	17107	13890	14310	11695	17615	9140	8539	10226	10648	10789	11769	16478	17143	15071	15860	16130	13847	16779	13357	15249	9642	8788	10694	11616	18132	16386	16960	16468	16933	16065	15724	14715	13922	10312	10892	11203	11897	17247	18368	17917	18496	16855	15203	12382	16315	16591	10970
78.05	10706	16725	17035	13977	14409	12115	17055	8879	8346	9801	10432	11487	11564	16900	17219	15131	16050	16658	14435	16158	13497	15051	10036	8318	10511	11457	17718	16179	16527	17019	16304	15684	15350	14876	14241	10373	10518	10673	11523	17799	18082	17836	18172	16754	14718	12153	16284	16408	11011
78.4	10945	16495	16775	13929	14284	12378	16592	8747	8704	10274	10687	11031	11238	17128	17115	14873	16049	16561	14061	16330	13627	14871	9936	8713	10193	12091	17510	16866	16605	16315	16712	16314	15435	14872	14552	10568	10906	10661	11191	17290	18100	17813	17945	16865	14896	12467	16801	16372	10621
78.75	10675	16612	17487	13536	14473	12136	17657	8605	8076	10375	10654	11167	11283	16664	17507	14951	16048	16255	13814	16488	13646	15233	9587	8968	10683	11612	17942	16887	16613	16218	16707	16064	15458	15119	14645	10388	10793	10548	11733	17724	18169	17791	18292	16747	14963	12340	16305	16556	10852
79.1	10886	16214	17098	13606	14554	12067	17503	8888	8519	9935	11203	11023	11793	17256	17058	14408	16716	16097	14408	16563	13350	14879	9627	8596	10686	11707	18143	17136	16030	16883	16894	15628	15988	15295	14590	10447	10646	10596	11788	17692	18256	17848	17703	17119	14820	11896	16848	16489	10913
79.45	10462	16176	17497	13564	14222	12214	16926	8732	8309	10340	10000	11099	11443	17418	17459	14508	16578	16319	14313	16183	13453	14820	9793	8585	10361	11958	18037	17218	16601	17041	17092	15987	15364	15456	14870	10307	11009	10793	11245	17220	18287	17603	18714	17133	14914	11883	16369	16713	11089
79.8	11038	16558	17465	13661	13894	12041	17039	8678	8543	10042	10486	11059	11911	16885	16811	15186	16178	16599	14270	16514	13500	15189	9582	8885	11209	11416	17763	16462	17165	16815	16478	16229	15566	15703	14395	10442	11035	10737	11782	17927	18821	18151	18193	16675	15107	12290	16236	16813	10551
80.15	10645	16477	17534	13752	14778	12154	17403	8932	8301	9935	10194	11072	11151	17257	17597	14888	16038	16092	14168	16474	13848	15122	9679	8918	10876	12064	17580	17225	16534	17016	16666	15675	15589	15091	14200	10509	10786	10415	11600	17531	18167	17862	18784	17220	15046	12239	16383	16617	11413
80.5	11198	16900	17484	14291	14476	11600	17009	8956	8681	9941	10899	10917	11530	16936	17289	15090	15747	16171	14082	16252	13630	14875	9927	8775	10498	11825	17512	16632	16420	16967	16636	16282	15548	15763	14511	10303	10854	10128	12032	17066	18173	17797	18297	16794	14868	11751	16381	16877	11165
80.85	10897	16351	17529	13619	13894	12425	17359	8883	8633	10156	10680	11067	11239	17409	17037	14438	16613	16662	14248	16232	13416	15019	9615	8813	10578	11516	17526	16411	16747	17367	16481	15733	15478	15100	14617	10382	10870	11010	11598	17558	18268	17716	18685	16332	14655	12333	16530	16209	10751
81.2	11187	16245	17092	13910	13690	12362	17488	8597	8363	10190	10476	11146	11676	16779	17034	14855	16550	16396	14291	16641	14133	14724	9718	9366	10865	11797	18276	17224	16809	16940	16239	15897	15375	15143	14828	10331	10737	10679	11456	16451	17718	17409	18167	16547	15054	12477	16853	16542	10850
81.55	10427	16294	16890	13734	14005	12471	17694	8450	8684	10398	10603	11013	11851	17182	17120	14871	15732	16841	14057	16081	13509	14780	9668	8651	10738	11551	17918	16693	16769	17260	16933	16109	15236	14908	14245	10586	10599	10690	11374	17368	17954	18399	19110	16599	14807	12081	16129	16458	10715
81.9	10912	16272	16952	14314	13846	12369	17300	8836	8419	10084	10560	11008	11386	16855	17270	15065	16353	16428	14944	16649	13509	14861	9695	9028	10899	11629	18300	16671	16591	17188	16823	15698	15096	14885	14688	10689	10840	10679	11355	17459	18287	17874	18653	16835	14814	12028	16499	16755	10806
82.25	10798	16221	17617	13779	14692	12189	17583	8696	8230	10252	10554	10937	11491	17059	16581	14855	16809	17070	14008	16142	13086	15346	9372	8925	11211	11611	18358	16554	17151	16850	16494	16059	15623	15572	14880	10688	10395	10920	11143	17476	18406	17980	18418	16959	15456	12251	16519	17108	10858
82.6	11159	16803	17133	13848	13939	12265	17509	8306	8423	9932	10840	11115	11535	16685	16471	15056	16260	16576	14048	16203	13733	15426	9702	8636	10744	11856	18738	16886	16992	16924	16703	15568	15744	15268	14533	10504	10314	11062	11461	17476	18091	17728	18797	17070	14828	12082	16524	16657	11196
82.95	10957	16317	17171	13712	14624	11962	17448	8918	8536	10147	10526	10986	11378	17456	17025	14387	16344	16433	14114	16327	13700	14780	9132	8998	10747	11445	18041	17310	17171	16697	16487	15977	15239	15126	14599	10232	11034	10702	11644	17103	18552	17940	18220	16732	14722	12123	16287	16504	10894
83.3	10996	17316	17122	13853	13822	12351	17535	8509	8394	10146	9982	11042	11582	16996	17359	15298	16129	16643	14185	15914	13746	14688	9661	8630	10794	11589	17980	16713	16435	16406	16767	15907	15450	14703	14177	10326	11070	10969	11856	17375	18078	18114	18851	16842	14795	11909	16539	16772	10915
83.65	10164	16388	16947	13799	14332	11969	17306	8821	8536	10117	10428	10892	11356	17006	16971	14817	16548	16415	14647	16604	13659	15108	9795	8851	10780	11922	17607	16308	16854	16821	16838	16022	15744	15257	14555	10508	10416	10556	11934	16719	18405	17861	18403	16493	14469	12091	16602	16494	10727
84	10886	16229	17277	14192	14514	12420	17184	8599	8128	10072	10699	11380	11393	17201	17044	15283	16277	16373	14190	16151	13733	15119	9542	8623	10295	11603	17919	16662	16628	16719	16576	15737	15707	15042	14101	10251	10552	10531	11558	16886	18427	17527	18457	16705	15004	12023	16019	17055	10863
84.35	10609	16490	17153	13595	14243	12408	17012	9090	8550	9968	10470	11227	11517	16901	17152	14802	16007	16485	14112	16839	13847	15125	9592	8700	10720	11731	18249	16746	16831	17285	17151	15901	15562	15036	14693	10568	10383	10938	11214	17340	18409	17633	18408	16244	15548	12086	16412	16671	10783
84.7	10601	16665	17075	13895	14069	12037	17442	8796	8423	9932	10571	11473	11201	16394	16783	15013	16569	16066	13981	16041	14059	14969	9669	8905	10343	11650	17874	17255	16488	17451	16579	15890	15733	15501	14280	9847	10853	10553	11659	16933	17900	17360	18459	16487	14903	12422	15921	16487	11092
85.05	10649	16240	17498	13630	14127	12045	16724	8821	8750	9959	10386	11315	11770	16899	16572	15216	16642	16531	14191	16576	13989	14797	9487	9118	10907	11902	17739	16581	16672	17231	16844	15800	15799	14884	14943	10557	10939	10857	11398	17493	18461	18279	18720	16949	14730	11988	16416	17148	11226
85.4	10251	16300	17320	13998	13913	12556	17103	8921	8318	9940	10513	10846	11370	17132	17289	14433	16057	16449	13901	16702	13904	15530	9610	8862	10576	11831	17584	16673	16809	17214	16906	15800	15211	15385	14556	10605	10453	11316	11567	17824	18219	17804	18666	16831	14716	12144	16878	16610	11158
85.75	10705	16057	17256	13925	14469	12250	17198	9011	8329	10093	10484	10843	11605	17094	17406	15267	15980	16310	13981	15913	13906	14429	9531	9128	10360	11465	18138	16574	16249	17008	16198	16065	15398	15170	13911	10399	10861	10378	11622	17574	17783	17357	18350	16658	15018	12322	16282	16670	10295
86.1	10905	16724	17343	13606	14248	12168	17802	8967	8628	10176	10546	10892	11461	16961	17410	14880	16470	16146	14038	16324	13634	14245	9594	8881	10767	11935	18145	16876	16728	16853	16949	15747	15874	15076	14778	10618	10822	10634	11640	17395	17950	17459	18167	16493	14846	12284	16785	16816	11153
86.45	10823	16608	17379	14039	14038	12464	17791	8827	8413	10421	10723	11086	11453	17104	16779	15074	16326	16059	14715	16254	13939	15210	9617	8786	10861	11572	18170	16907	16318	16773	16717	15609	15741	14752	14496	10682	10984	10542	11560	17652	18471	18334	18232	16814	14760	12346	16694	16220	10599
86.8	11026	16368	17258	13777	14017	12336	17994	8912	8412	10066	10316	11468	11701	17432	17260	14987	15589	16340	14039	16178	13330	15072	9868	8954	10882	11577	17951	16622	16799	16649	16746	15862	15095	15024	14616	10127	10682	10615	11222	17517	18515	17839	18292	16633	15104	12533	16352	16727	11001
87.15	10386	16234	17820	13523	13786	11942	17550	8915	8428	9844	10910	11095	11439	16656	17319	14630	16539	16121	14077	16801	13663	14469	9665	8836	10537	11670	18159	16794	16260	16665	16762	16321	15400	15312	14622	10573	10731	10630	11500	17588	18232	17684	18563	16567	14939	12364	16046	16590	10958
87.5	10573	16092	17257	13866	14160	12873	17239	8677	8474	10057	10444	11416	11571	17283	16807	15603	16074	16575	14472	16392	13904	14683	9622	8974	10635	11842	18442	16160	17018	16913	16985	16141	15960	15290	14869	10451	10599	10952	11514	17564	17709	17461	18447	16741	14495	12437	16352	16920	10662
87.85	10581	16535	17189	14050	14700	12134	17694	8715	8258	10063	10367	11094	11207	17355	17369	15000	15430	16454	14256	15730	13824	15137	9697	8783	10755	11145	18174	16233	16962	16714	16718	16121	15624	15081	15139	10573	10452	10938	11118	17271	18637	17691	17983	17388	14987	12158	16420	16677	11299
88.2	10242	16179	17644	14125	14107	12499	17539	8633	8349	9868	10344	10780	11858	17603	17062	14998	16112	16609	14750	16708	13935	14565	9395	8899	10759	11388	17697	16937	16934	17010	16482	16168	15169	15168	14438	10161	10729	10605	11762	17081	18171	17976	18624	17401	15113	12464	16433	17047	10898
88.55	10834	16976	16948	13456	13959	12159	17055	8892	8011	10221	10207	10496	11770	16981	16877	15027	15922	16307	14041	16595	14091	14795	9683	8797	10334	11175	17846	17099	16638	16754	16508	15724	16043	15126	14388	10323	10615	10572	11872	17388	18203	17784	18381	16921	14764	11774	16410	16478	10791
88.9	10816	16956	17049	14054	14361	12546	16995	8597	8326	10259	10369	11100	11540	17247	17379	14583	15779	16429	14241	16406	13667	15275	9636	8597	10648	11381	18094	16667	16962	16992	16349	15924	15321	14904	13971	10343	11172	10987	11510	17107	18152	17346	18780	16332	14601	12374	16539	16776	11325
89.25	10243	16254	16832	14280	13927	12345	17276	8986	8060	9988	10432	11115	11129	17117	16790	14666	16135	16479	14629	16349	13315	15014	9408	8907	10894	11317	18318	16684	16639	16909	16587	15625	15432	14977	14753	10316	10624	10844	11471	17124	18449	17552	18081	16368	14756	12190	16545	17187	10712
89.6	11011	16276	17062	13948	14115	12217	17352	8940	8524	10288	10331	11240	10963	17449	17164	15076	16194	17068	14322	16153	13455	15129	9867	8830	10715	11448	17607	16838	16575	16784	16826	15732	15521	15332	14638	10393	11023	10756	11854	17606	17907	17899	18385	16988	15447	12374	16708	16248	11015
89.95	10920	16485	17087	14019	14239	12507	17203	8266	8246	10196	10588	10859	11426	17221	17146	15492	15837	16643	14248	15879	13809	14861	9353	8287	10474	11795	17744	16935	16401	16882	16769	15826	14931	15325	14594	10610	10535	10222	11821	17356	18298	17071	18085	16399	14438	12305	16940	16513	10698
90.3	10531	16493	17252	13978	14391	12338	17426	8785	8559	10265	10299	10945	11381	17430	17223	15248	16245	16176	14001	16473	13594	15282	9480	8600	10595	11902	18212	16265	16576	16725	16641	15638	15941	15352	14852	10318	10783	10496	11432	17712	19112	16881	18513	16398	15094	12192	16333	16700	11256
[truncated: 159 more columns]

## Sheet: Figure 1c
Figure Panel	1c	1c	1c	1c	1c	1c	1c	1c	1c	1c	1c	1c	1c	1c
raw or baseline subtracted?	raw	raw	raw	raw	raw	raw	raw	baseline subtracted	baseline subtracted	baseline subtracted	baseline subtracted	baseline subtracted	baseline subtracted	baseline subtracted
Target concentration used (copies per microliter):	100000	10000	1000	100	10	1	NTC	100000	10000	1000	100	10	1	NTC		Threshold Calculation:		Threshold Passing for Limit of detection analysis				Wilson CI Calculations:
Replicate Number	Endpoint Signal (60 mins)	Endpoint Signal (60 mins)	Endpoint Signal (60 mins)	Endpoint Signal (60 mins)	Endpoint Signal (60 mins)	Endpoint Signal (60 mins)	Endpoint Signal (60 mins)	Endpoint Signal (60 mins)	Endpoint Signal (60 mins)	Endpoint Signal (60 mins)	Endpoint Signal (60 mins)	Endpoint Signal (60 mins)	Endpoint Signal (60 mins)	Endpoint Signal (60 mins)		Average	454.986	Target Concentration (copies / microliter)	# of reactions that Passed Threshold by 60 mins	# of reactions that Did not pass threshold by 60 mins	% Passing	CI Upper Bound	CI Lower Bound
1	10944	17226	17571	17444	17108	8425	1095	10545.4	16649.2	16942.8	16779.9	16133.1	7960.11	480.556		Stdev	118.987	100000	13	0	100	100	77.1905
2	16682	17634	16710	18508	15752	11640	1290	16099.8	17001.2	16082.3	17775.9	15039.6	11087.6	612.444		Threshold	1644.86	10000	13	0	100	100	77.1905
3	17413	14811	16465	17948	15846	2672	1086	16779.6	14329.3	15773.9	17308.7	15073.2	1917.33	487.556		Round:	1644.9	1000	13	0	100	100	77.1905
4	13950	16127	16254	18286	14626	797	929	13469.6	15526.8	15658.1	17543.3	13933.9	236.778	463				100	13	0	100	100	77.1905
5	14052	16467	15923	16616	12630	7399	1161	13494.2	15892.6	15300.4	16038.8	12100.4	6790.11	525.111				10	13	0	100	100	77.1905
6	12115	14052	15746	14907	17179	743	1038	11672.7	13557	15137.7	14394.2	16528.8	284.667	414.111				1	5	2	71.4286	91.7781	35.8934
7	17325	16392	15210	12176	16726	2659	1167	16730.2	15810.3	14617	11761.3	16157.4	2090.78	549				NTC	0	32	0	10.7179	0
8	8674	13524	15172	16064	10703		948	8383.11	13036.9	14628.8	15424.7	10088.3		387.667
9	8447	15018	14514	16518	16434		1340	8150.44	14468.1	14013.6	15880.9	15807.7		534.667
10	10287	9703	10366	11502	6119		1339	9819.22	8784.89	9768.11	10841.6	5459.56		658.556
11	10788	8703	10520	10927	11241		1113	10235.8	7960.33	9844.78	10314.2	10652.4		521
12	10852	10213	10611	11418	11135		881	10179.8	9671.33	10110.7	10979.3	10646.8		357.556
13	11208	11795	11642	11774	11368		1122	10602.4	11292.6	11118.4	11257.9	10826		526
14							1221							605.556
15							1038							420
16							1097							431.222
17							1171							530.778
18							1008							420.556
19							1255							619.556
20							1105							494.444
21							1167							552.778
22							1082							490.111
23							1174							573.222
24							1157							503.667
25							995							216.444
26							1047							281.556
27							857							393.444
28							758							304.444
29							575							166.111
30							975							282.889
31							882							371.111
32							882							384.444

## Sheet: Figure 1d
Figure Panel	1d	1d	1d	1d	1d	1d	1d
raw or baseline subtracted?	baseline subtracted	baseline subtracted	baseline subtracted	baseline subtracted	baseline subtracted	baseline subtracted	baseline subtracted
Target concentration used (copies per microliter):	100000	10000	1000	100	10	1	NTC
Replicate Number	Timepoint at which signal crossed threshold (mins)	Timepoint at which signal crossed threshold (mins)	Timepoint at which signal crossed threshold (mins)	Timepoint at which signal crossed threshold (mins)	Timepoint at which signal crossed threshold (mins)	Timepoint at which signal crossed threshold (mins)	Timepoint at which signal crossed threshold (mins)		Target Concentration (copies / microliter)	Mean	Stdev	n
1	22.75	22.75	24.5	26.25	26.95	38.85	#N/A		100000	21.8615	2.26653	13
2	21.35	23.45	24.85	25.9	31.85	36.05	#N/A		10000	23.5038	1.33158	13
3	21.35	24.15	25.55	26.6	31.15	58.1	#N/A		1000	25.0654	1.23362	13
4	22.4	24.5	25.55	27.65	36.4	#N/A	#N/A		100	27.2731	1.42502	13
5	22.05	24.85	26.25	29.4	34.3	35.35	#N/A		10	32.3077	4.13233	13
6	22.75	24.5	25.9	29.05	28.7	#N/A	#N/A		1	44.73	11.0497	5
7	22.05	24.15	25.9	29.05	28	55.3	#N/A		NTC			32
8	25.9	24.85	26.25	28	36.05		#N/A
9	25.55	24.15	25.9	28.35	29.05		#N/A
10	17.85	20.3	22.4	24.85	42		#N/A
11	18.55	21.7	22.75	26.6	30.45		#N/A
12	20.65	23.1	24.85	26.95	32.9		#N/A
13	21	23.1	25.2	25.9	32.2		#N/A
14							#N/A
15							#N/A
16							#N/A
17							#N/A
18							#N/A
19							#N/A
20							#N/A
21							#N/A
22							#N/A
23							#N/A
24							#N/A
25							#N/A
26							#N/A
27							#N/A
28							#N/A
29							#N/A
30							#N/A
31							#N/A
32							#N/A

## Sheet: Figure 2b
Figure Panel	2b	2b	2b	2b	2b	2b	2b	2b	2b	2b	2b	2b	2b	2b	2b	2b	2b	2b	2b	2b	2b	2b	2b	2b	2b	2b	2b	2b	2b	2b	2b	2b	2b	2b	2b	2b	2b	2b	2b	2b	2b	2b	2b	2b	2b	2b	2b	2b	2b
raw or baseline subtracted?	raw	raw	raw	raw	raw	raw	raw	raw	raw	raw	raw	raw	raw	raw	raw	raw	raw	raw	raw	raw	raw	raw	raw	raw	raw	raw	raw	raw	raw	raw	raw	raw	raw	raw	raw	raw	raw	raw	raw	raw	raw	raw	raw	raw	raw	raw	raw	raw	raw
Target concentration used (copies per microliter):	100000	100000	100000	10000	10000	10000	1000	1000	1000	1000	1000	1000	1000	100	100	100	100	100	100	100	10	10	10	10	10	10	10	10	10	10	10	10	10	10	10	10	10	10	10	10	1	1	1	1	1	1	1	1	1
Replicate	1	2	3	1	2	3	1	2	3	4	5	6	7	1	2	3	4	5	6	7	1	2	3	4	5	6	7	8	9	10	11	12	13	14	15	16	17	18	19	20	1	2	3	4	5	6	7	8	9
Time (mins)	RFU	RFU	RFU	RFU	RFU	RFU	RFU	RFU	RFU	RFU	RFU	RFU	RFU	RFU	RFU	RFU	RFU	RFU	RFU	RFU	RFU	RFU	RFU	RFU	RFU	RFU	RFU	RFU	RFU	RFU	RFU	RFU	RFU	RFU	RFU	RFU	RFU	RFU	RFU	RFU	RFU	RFU	RFU	RFU	RFU	RFU	RFU	RFU	RFU
0	992	749	747	1030	1098	769	888	944	871	782	1054	1251	1155	929	736	1015	1173	915	1083	1234	1131	763	875	1312	1085	1443	1160	1065	915	1156	860	929	1113	1765	1504	1341	1356	1122	1331	1389	1128	916	831	1305	1417	834	770	992	706
0.333333	949	733	850	1014	1102	780	1040	940	838	939	1064	1274	1157	992	742	1091	1383	1195	1331	1248	1348	786	895	1377	1197	1465	1343	1258	943	1188	867	975	1301	1961	1512	1366	1388	1375	1349	1444	1315	918	867	1331	1444	934	946	1046	808
0.666667	1099	753	847	1034	1099	780	1009	939	837	937	1075	1276	1186	997	752	1098	1395	1206	1345	1257	1336	771	902	1395	1211	1477	1368	1272	957	1198	875	983	1312	1966	1524	1368	1409	1370	1350	1458	1292	920	858	1344	1456	940	967	1055	818
1	1084	748	858	1039	1096	776	997	946	845	944	1066	1291	1192	1008	750	1095	1389	1213	1355	1263	1337	773	905	1401	1218	1484	1369	1287	956	1208	882	996	1322	1955	1520	1383	1418	1382	1355	1447	1297	922	858	1348	1464	949	971	1048	826
1.33333	1103	740	860	1030	1096	783	987	945	846	949	1078	1294	1180	1017	752	1108	1392	1218	1350	1270	1339	771	909	1409	1222	1480	1365	1290	965	1208	888	995	1318	1967	1528	1373	1424	1383	1356	1461	1284	926	854	1349	1470	949	978	1053	831
1.66667	1107	746	853	1030	1101	783	986	946	854	942	1079	1289	1187	1012	752	1107	1399	1222	1346	1273	1333	776	910	1413	1218	1491	1361	1296	956	1212	896	1000	1323	1948	1530	1382	1428	1388	1359	1458	1260	933	855	1350	1477	954	978	1054	833
2	1100	742	863	1032	1102	793	987	947	853	953	1069	1295	1194	995	754	1106	1407	1226	1342	1276	1335	779	913	1416	1225	1481	1357	1293	962	1212	904	997	1314	1960	1534	1383	1432	1384	1358	1462	1266	936	856	1352	1482	956	983	1051	836
2.33333	1102	741	857	1029	1104	793	983	951	853	954	1073	1301	1205	991	757	1112	1402	1232	1348	1277	1338	782	915	1421	1217	1489	1354	1298	957	1221	912	1008	1323	1960	1534	1392	1437	1385	1358	1459	1261	926	857	1352	1490	955	986	1051	840
2.66667	1105	745	869	1029	1106	794	982	956	855	947	1078	1314	1200	989	761	1111	1407	1241	1343	1283	1336	784	919	1425	1222	1491	1348	1296	970	1225	921	1010	1324	1966	1536	1388	1441	1386	1358	1458	1268	928	858	1355	1495	956	991	1057	841
3	1103	746	868	1033	1110	798	985	963	856	953	1086	1310	1207	992	765	1117	1401	1249	1349	1283	1342	781	921	1427	1218	1507	1345	1307	971	1229	931	1011	1329	1961	1538	1390	1445	1382	1357	1460	1274	934	857	1353	1504	961	994	1054	844
3.33333	1104	748	867	1031	1116	799	981	966	858	958	1080	1318	1199	996	759	1119	1404	1259	1340	1289	1346	783	921	1434	1230	1511	1338	1309	972	1233	942	1012	1326	1963	1536	1392	1453	1383	1357	1456	1257	934	861	1356	1510	959	998	1061	847
3.66667	1109	749	872	1035	1125	803	986	954	861	965	1086	1315	1202	975	761	1125	1410	1270	1351	1286	1325	786	924	1433	1233	1515	1337	1312	974	1237	953	1013	1327	1964	1538	1391	1454	1393	1360	1458	1251	940	861	1354	1518	964	999	1063	849
4	1108	752	871	1039	1130	806	989	956	865	962	1082	1318	1209	973	766	1127	1415	1280	1358	1294	1322	786	926	1439	1235	1518	1335	1316	977	1243	960	1017	1328	1958	1544	1393	1462	1376	1354	1464	1250	945	863	1356	1524	966	1003	1067	850
4.33333	1113	756	877	1019	1119	810	966	964	867	967	1085	1324	1216	973	767	1126	1414	1290	1365	1298	1321	790	928	1437	1238	1521	1333	1323	981	1246	961	1016	1327	1960	1534	1405	1467	1391	1360	1447	1251	944	865	1358	1529	968	1005	1070	852
4.66667	1119	763	879	1017	1121	813	966	963	867	965	1089	1330	1213	975	772	1131	1409	1298	1362	1302	1324	792	930	1441	1241	1531	1332	1331	980	1252	976	1020	1329	1976	1545	1395	1471	1392	1360	1460	1265	941	868	1350	1538	969	1007	1074	854
5	1096	767	884	1016	1129	813	971	972	871	968	1095	1328	1209	985	776	1130	1410	1306	1358	1302	1342	793	933	1446	1247	1527	1330	1333	985	1253	988	1015	1337	1954	1547	1405	1474	1389	1360	1462	1263	951	869	1361	1542	971	1008	1075	859
5.33333	1096	755	886	1018	1128	817	979	976	871	973	1094	1328	1206	985	777	1132	1414	1313	1364	1303	1335	793	934	1440	1246	1535	1331	1340	982	1255	1001	1015	1321	1975	1545	1408	1481	1387	1360	1458	1264	947	873	1361	1548	970	1010	1084	866
5.66667	1098	757	885	1031	1137	817	992	976	874	977	1093	1327	1214	987	776	1134	1412	1320	1366	1306	1336	798	937	1452	1251	1526	1327	1340	979	1262	1011	1022	1337	1978	1544	1407	1485	1397	1364	1452	1250	947	871	1364	1552	975	1010	1090	879
6	1103	764	890	1030	1143	819	993	973	876	978	1093	1334	1212	983	783	1139	1417	1326	1363	1308	1329	798	937	1454	1247	1525	1328	1341	989	1258	1021	1011	1339	1974	1550	1406	1488	1398	1365	1464	1256	956	876	1363	1558	977	1014	1098	876
6.33333	1117	763	889	1033	1142	821	995	984	881	977	1104	1336	1222	987	782	1139	1415	1332	1365	1309	1333	799	940	1457	1246	1534	1322	1348	981	1269	1032	1025	1339	1971	1551	1417	1492	1395	1365	1463	1270	951	880	1367	1561	979	1016	1106	880
6.66667	1123	770	891	1030	1138	826	991	982	881	980	1112	1351	1225	995	783	1145	1423	1338	1363	1312	1348	803	944	1456	1254	1518	1317	1341	994	1271	1041	1023	1336	1987	1550	1420	1497	1397	1366	1460	1254	956	882	1368	1565	981	1017	1110	875
7	1137	776	893	1044	1152	826	997	981	886	1002	1148	1376	1265	989	789	1140	1432	1345	1366	1312	1335	802	946	1462	1243	1538	1321	1355	993	1276	1052	1028	1346	1989	1551	1419	1500	1404	1369	1461	1266	952	885	1370	1568	983	1019	1107	883
7.33333	1162	778	899	1079	1148	830	1005	992	885	1046	1221	1471	1347	997	787	1146	1437	1355	1391	1318	1344	805	949	1465	1258	1536	1306	1356	1000	1281	1064	1032	1348	1985	1556	1425	1505	1401	1370	1465	1268	962	885	1367	1573	975	1021	1127	887
7.66667	1241	779	899	1123	1148	828	998	986	889	1175	1412	1674	1522	998	791	1151	1440	1374	1389	1337	1344	804	950	1471	1256	1545	1320	1361	1006	1285	1074	1035	1349	1988	1555	1434	1509	1408	1374	1462	1275	960	889	1373	1577	984	1008	1138	890
8	1413	799	907	1258	1162	833	1010	993	893	1439	1782	2079	1842	1004	789	1153	1446	1414	1421	1359	1351	809	953	1475	1262	1557	1321	1369	1014	1288	1084	1037	1353	1997	1559	1444	1515	1411	1379	1469	1273	965	894	1378	1580	990	1022	1144	892
8.33333	1694	816	907	1509	1158	839	1021	989	897	1951	2401	2746	2378	1007	797	1155	1476	1493	1468	1416	1353	808	957	1500	1269	1564	1325	1377	1023	1294	1096	1042	1362	1994	1562	1474	1522	1413	1387	1473	1284	965	893	1380	1585	993	1027	1147	897
8.66667	2178	856	925	1952	1169	844	1041	1002	899	2717	3275	3702	3175	1023	796	1154	1522	1646	1553	1517	1368	811	956	1543	1274	1570	1331	1388	1041	1304	1105	1050	1369	2003	1565	1515	1534	1416	1400	1478	1278	968	897	1382	1589	993	1029	1161	901
9	2838	943	958	2617	1175	852	1078	1000	900	3755	4360	4912	4176	1033	801	1160	1591	1892	1699	1681	1357	812	960	1610	1280	1589	1333	1408	1070	1314	1118	1055	1386	2006	1568	1573	1553	1423	1421	1487	1282	973	894	1386	1594	1002	1029	1163	906
9.33333	3684	1062	1019	3527	1201	863	1146	1010	906	4913	4913	4913	4891	1070	801	1166	1705	2260	1876	1924	1364	813	959	1709	1293	1614	1332	1438	1105	1342	1137	1083	1408	2009	1573	1653	1577	1422	1446	1503	1277	980	901	1389	1600	1003	1039	1169	912
9.66667	4653	1258	1137	4571	1219	893	1241	1014	912	4913	4913	4913	4891	1128	803	1164	1862	2763	2119	2239	1364	816	963	1837	1313	1637	1336	1468	1170	1377	1162	1112	1439	2012	1575	1760	1622	1416	1476	1521	1291	978	903	1392	1605	1007	1042	1170	924
10	4912	1522	1341	4912	1261	951	1398	1027	914	4913	4913	4913	4891	1213	808	1171	2069	3380	2430	2624	1374	820	965	1995	1328	1682	1341	1528	1246	1421	1199	1149	1485	2020	1576	1877	1677	1429	1527	1539	1277	977	905	1385	1613	1006	1052	1179	934
10.3333	4912	1902	1693	4912	1309	1060	1617	1049	927	4913	4913	4913	4891	1302	814	1170	2372	4091	2785	3074	1370	820	967	2182	1373	1725	1332	1588	1333	1477	1245	1200	1547	2016	1588	2006	1748	1435	1581	1590	1297	977	909	1388	1621	1013	1065	1183	944
10.6667	4912	2347	2218	4912	1378	1275	1927	1081	947	4913	4913	4913	4891	1440	816	1185	2648	4871	3188	3583	1382	820	970	2398	1412	1769	1349	1654	1434	1541	1316	1263	1610	2006	1596	2186	1834	1441	1645	1639	1295	987	909	1398	1627	1016	1086	1187	955
11	4912	2895	2896	4912	1471	1616	2298	1115	1001	4913	4913	4913	4891	1614	820	1197	3050	4891	3641	4138	1383	821	971	2629	1445	1822	1358	1735	1545	1613	1402	1346	1680	2025	1606	2371	1936	1448	1717	1698	1291	989	907	1401	1629	1019	1110	1192	969
11.3333	4912	3481	3751	4912	1587	2135	2785	1168	1104	4913	4913	4913	4891	1812	827	1220	3448	4891	4131	4731	1382	826	972	2881	1486	1877	1368	1825	1660	1685	1507	1432	1790	2029	1617	2568	2054	1456	1797	1767	1294	993	909	1405	1629	1022	1141	1196	980
11.6667	4912	4107	4657	4912	1712	2810	3309	1249	1312	4913	4913	4913	4891	2004	846	1266	3887	4891	4749	4891	1383	827	975	3155	1533	1943	1383	1939	1791	1760	1637	1535	1898	2034	1630	2773	2186	1466	1887	1843	1302	987	916	1407	1630	1026	1176	1199	998
12	4912	4785	4912	4912	1868	3646	3850	1380	1686	4913	4913	4913	4891	2174	868	1338	4496	4891	4891	4891	1389	830	980	3465	1603	2007	1401	2047	1929	1836	1754	1650	2017	2040	1646	2982	2332	1476	1985	1929	1304	992	919	1411	1632	1028	1216	1212	1013
12.3333	4912	4911	4912	4912	2061	4636	4413	1543	2251	4913	4913	4913	4891	2326	905	1455	4890	4891	4891	4891	1393	829	983	3805	1661	2079	1428	2170	2079	1911	1906	1772	2148	2047	1663	3191	2470	1485	2090	2025	1311	1000	920	1417	1635	1036	1257	1221	1031
12.6667	4912	4912	4912	4912	2318	4912	4911	1750	3045	4913	4913	4913	4891	2499	945	1634	4891	4891	4891	4891	1404	831	985	4163	1734	2152	1452	2306	2243	1992	2047	1925	2295	2058	1683	3406	2664	1481	2168	2128	1287	999	924	1419	1642	1039	1306	1244	1048
13	4912	4912	4912	4912	2609	4912	4912	1980	4075	4913	4913	4913	4891	2689	1007	1878	4891	4891	4891	4891	1397	835	989	4529	1816	2217	1486	2437	2407	2072	2235	2075	2460	2071	1699	3613	2850	1514	2325	2214	1305	995	927	1425	1652	1049	1355	1268	1066
13.3333	4912	4911	4912	4912	2970	4912	4912	2264	4912	4913	4913	4913	4891	2961	1083	2169	4891	4891	4891	4891	1436	835	992	4881	1895	2283	1532	2615	2587	2158	2373	2253	2641	2090	1729	3765	3047	1533	2456	2353	1301	1000	923	1432	1669	1057	1407	1295	1087
13.6667	4912	4912	4912	4912	3350	4912	4912	2583	4912	4913	4913	4913	4891	3208	1160	2531	4891	4891	4891	4891	1456	835	993	4890	2010	2356	1587	2770	2775	2247	2540	2417	2836	2088	1758	4072	3243	1554	2594	2480	1320	1007	934	1444	1691	1066	1463	1324	1110
14	4912	4912	4912	4912	3848	4912	4912	2916	4912	4913	4913	4913	4891	3461	1243	2990	4891	4891	4891	4891	1484	837	1008	4890	2103	2443	1650	2953	2992	2347	2728	2634	2988	2131	1790	4352	3467	1572	2727	2613	1312	1001	935	1463	1716	1077	1518	1352	1134
14.3333	4912	4911	4912	4912	4433	4912	4912	3272	4912	4913	4913	4913	4886	3661	1333	3501	4891	4891	4891	4891	1489	841	1027	4891	2227	2539	1707	3086	3189	2455	2898	2852	3259	2154	1826	4607	3685	1607	2901	2735	1304	1006	941	1490	1743	1090	1576	1372	1167
14.6667	4912	4912	4912	4912	4911	4912	4912	3697	4912	4913	4913	4913	4891	3882	1428	4019	4891	4891	4890	4891	1488	839	1069	4891	2319	2656	1775	3314	3408	2574	3104	3076	3493	2178	1868	4800	3892	1640	3073	2901	1328	1011	946	1526	1768	1102	1637	1399	1190
15	4912	4912	4912	4912	4912	4912	4912	4157	4912	4913	4913	4913	4891	4221	1537	4644	4891	4891	4891	4891	1510	842	1127	4891	2478	2773	1846	3512	3653	2698	3293	3334	3752	2194	1911	4912	4138	1673	3240	3049	1314	1010	949	1570	1793	1122	1702	1412	1231
15.3333	4912	4912	4912	4912	4912	4912	4912	4558	4912	4913	4913	4913	4891	4600	1653	4890	4891	4891	4891	4891	1518	844	1197	4891	2631	2891	1933	3700	3904	2837	3510	3585	4012	2226	1958	4912	4376	1728	3460	3186	1323	1009	952	1616	1816	1136	1776	1433	1264
15.6667	4912	4912	4912	4912	4912	4912	4912	4911	4912	4913	4913	4913	4891	4889	1765	4890	4891	4890	4890	4891	1538	845	1268	4891	2784	3020	2028	3939	4187	2975	3740	3874	4312	2249	2008	4912	4623	1783	3681	3371	1331	1011	959	1658	1841	1158	1850	1448	1287
16	4912	4912	4912	4912	4912	4912	4912	4912	4912	4913	4913	4913	4891	4889	1875	4890	4891	4891	4891	4891	1564	846	1360	4891	2973	3148	2132	4144	4483	3124	3975	4164	4588	2261	2060	4913	4877	1849	3917	3538	1327	1016	962	1694	1875	1179	1939	1457	1331
16.3333	4912	4912	4912	4912	4912	4912	4912	4912	4912	4913	4913	4913	4891	4890	1999	4890	4891	4891	4891	4891	1577	847	1457	4890	3149	3292	2249	4404	4811	3276	4229	4466	4852	2291	2114	4913	4890	1922	4164	3714	1331	1021	963	1732	1901	1197	2037	1475	1361
16.6667	4912	4912	4912	4912	4912	4912	4912	4912	4912	4913	4913	4913	4891	4890	2141	4890	4891	4891	4891	4891	1595	850	1532	4891	3367	3439	2374	4646	4890	3424	4505	4795	4912	2310	2172	4913	4890	2006	4421	3902	1333	1020	967	1738	1952	1224	2149	1482	1407
17	4912	4912	4912	4912	4912	4912	4912	4912	4912	4913	4913	4913	4891	4890	2282	4890	4891	4891	4891	4891	1608	854	1605	4891	3582	3601	2515	4889	4890	3582	4782	4890	4912	2330	2232	4913	4890	2092	4652	4077	1350	1020	966	1785	2005	1244	2272	1497	1459
17.3333	4912	4912	4912	4912	4912	4912	4912	4912	4912	4913	4913	4913	4891	4890	2403	4890	4891	4891	4891	4891	1637	855	1659	4891	3811	3787	2665	4890	4890	3767	4890	4891	4912	2353	2294	4913	4890	2199	4890	4263	1334	1021	969	1823	2040	1270	2404	1516	1510
17.6667	4912	4912	4912	4912	4912	4912	4912	4912	4912	4913	4913	4913	4891	4890	2501	4890	4891	4891	4891	4891	1637	856	1730	4891	4084	3982	2825	4890	4891	3959	4890	4890	4913	2383	2358	4913	4890	2304	4890	4446	1356	1023	974	1837	2110	1302	2547	1532	1531
18	4912	4912	4912	4912	4912	4912	4912	4912	4912	4913	4913	4913	4891	4890	2608	4890	4891	4891	4891	4891	1674	858	1810	4891	4355	4180	2990	4890	4891	4132	4890	4891	4913	2409	2421	4913	4890	2415	4890	4638	1350	1028	973	1920	2161	1331	2696	1545	1612
18.3333	4912	4912	4912	4912	4912	4912	4912	4912	4912	4913	4913	4913	4891	4890	2748	4890	4891	4891	4891	4891	1689	860	1871	4891	4585	4400	3153	4890	4891	4326	4890	4890	4913	2466	2487	4912	4890	2533	4890	4836	1347	1037	980	1990	2207	1352	2845	1575	1656
18.6667	4912	4912	4912	4912	4912	4912	4912	4912	4912	4913	4913	4913	4891	4890	2927	4890	4891	4891	4891	4891	1714	863	1959	4891	4829	4649	3303	4890	4891	4579	4890	4891	4913	2522	2552	4913	4890	2659	4890	4890	1344	1032	981	2074	2272	1395	2997	1597	1710
19	4912	4912	4912	4912	4912	4912	4912	4912	4912	4913	4913	4913	4891	4890	3148	4890	4891	4891	4891	4891	1748	869	2039	4891	4913	4898	3438	4890	4891	4784	4890	4891	4912	2589	2618	4912	4890	2781	4890	4890	1358	1031	984	2197	2352	1426	3146	1628	1776
19.3333	4912	4912	4912	4911	4912	4912	4912	4912	4912	4913	4913	4913	4891	4890	3395	4890	4891	4891	4891	4891	1799	868	2179	4891	4913	4913	3595	4890	4891	4890	4890	4891	4912	2669	2686	4912	4890	2931	4890	4890	1355	1043	986	2350	2424	1460	3293	1669	1841
19.6667	4912	4912	4912	4912	4912	4912	4912	4912	4912	4913	4913	4913	4891	4890	3638	4890	4891	4891	4891	4891	1853	870	2367	4891	4913	4913	3746	4890	4891	4890	4890	4891	4912	2764	2759	4913	4890	3081	4890	4890	1368	1035	979	2502	2481	1507	3440	1714	1889
20	4912	4912	4912	4912	4912	4912	4912	4912	4912	4913	4913	4913	4891	4889	3875	4890	4891	4891	4891	4891	1929	878	2570	4891	4913	4913	3868	4890	4891	4891	4890	4891	4912	2857	2835	4913	4890	3229	4890	4890	1373	1040	990	2642	2571	1551	3588	1761	1968
20.3333	4912	4912	4912	4912	4912	4912	4912	4912	4912	4913	4913	4913	4891	4890	4119	4890	4891	4891	4891	4891	2013	877	2890	4891	4913	4913	4055	4890	4891	4891	4890	4891	4912	2998	2910	4912	4890	3399	4890	4890	1364	1041	986	2813	2652	1588	3727	1822	2026
20.6667	4912	4912	4912	4912	4912	4912	4911	4912	4912	4913	4913	4913	4891	4890	4300	4890	4891	4891	4891	4891	2091	881	3117	4891	4913	4913	4213	4890	4891	4890	4890	4891	4913	3126	2991	4913	4890	3593	4890	4890	1378	1050	994	2967	2721	1646	3862	1881	2095
21	4912	4912	4912	4912	4912	4912	4912	4912	4912	4913	4913	4913	4891	4890	4485	4890	4891	4891	4891	4891	2189	885	3401	4891	4913	4913	4395	4890	4891	4891	4890	4891	4912	3224	3078	4912	4890	3777	4890	4890	1369	1042	993	3101	2795	1686	3996	1950	2167
21.3333	4912	4912	4912	4912	4912	4912	4912	4912	4912	4913	4913	4913	4891	4885	4631	4890	4891	4891	4891	4891	2259	894	3605	4891	4913	4913	4586	4890	4891	4891	4890	4891	4912	3319	3164	4912	4890	3967	4890	4890	1377	1047	1002	3246	2867	1740	4126	2023	2241
21.6667	4912	4912	4912	4912	4912	4912	4912	4911	4912	4913	4913	4913	4891	4890	4785	4890	4891	4891	4891	4891	2335	895	3873	4891	4913	4913	4777	4890	4891	4891	4890	4891	4912	3398	3254	4912	4890	4164	4890	4890	1374	1049	1002	3387	2955	1790	4254	2100	2278
22	4912	4912	4910	4912	4912	4912	4912	4912	4912	4913	4913	4913	4891	4889	4865	4890	4891	4891	4891	4891	2396	902	4070	4891	4913	4913	4912	4890	4891	4890	4891	4890	4912	3424	3344	4913	4890	4385	4890	4890	1384	1048	997	3556	3008	1840	4372	2177	2408
22.3333	4912	4912	4912	4912	4912	4912	4912	4912	4912	4913	4913	4913	4891	4890	4889	4890	4891	4891	4891	4891	2464	909	4241	4891	4913	4913	4913	4890	4890	4891	4890	4891	4913	3430	3445	4913	4890	4581	4890	4890	1377	1047	1007	3702	3031	1879	4486	2268	2485
22.6667	4912	4912	4912	4912	4911	4912	4912	4911	4912	4913	4913	4913	4891	4890	4889	4890	4891	4891	4891	4891	2518	915	4491	4890	4913	4913	4913	4890	4891	4891	4891	4891	4912	3427	3538	4913	4890	4798	4890	4890	1394	1061	1008	3832	3079	1948	4603	2355	2535
23	4912	4912	4912	4912	4911	4912	4912	4911	4912	4913	4913	4913	4891	4889	4889	4890	4891	4891	4891	4891	2589	919	4677	4891	4913	4913	4913	4890	4891	4891	4890	4891	4912	3445	3638	4913	4890	4890	4890	4890	1403	1062	1007	4003	3128	1997	4693	2444	2613
23.3333	4912	4912	4912	4912	4912	4912	4912	4912	4912	4913	4913	4913	4891	4889	4889	4890	4891	4891	4891	4891	2655	934	4889	4891	4913	4913	4913	4890	4891	4890	4891	4890	4913	3433	3741	4913	4890	4890	4890	4890	1396	1061	1016	4171	3135	2038	4795	2538	2727
23.6667	4912	4912	4912	4912	4912	4912	4912	4911	4912	4913	4913	4913	4891	4890	4889	4890	4890	4891	4891	4891	2705	941	4890	4891	4913	4913	4913	4890	4891	4891	4891	4891	4913	3452	3848	4912	4890	4890	4890	4890	1406	1067	1012	4306	3170	2096	4889	2640	2783
24	4912	4912	4912	4912	4912	4912	4912	4912	4912	4913	4913	4913	4891	4890	4889	4890	4891	4891	4891	4891	2776	946	4890	4890	4912	4913	4913	4890	4891	4891	4891	4891	4913	3483	3958	4912	4890	4890	4890	4890	1400	1065	1019	4456	3209	2176	4912	2739	2893
24.3333	4912	4912	4912	4912	4911	4912	4912	4912	4912	4913	4913	4913	4891	4890	4889	4889	4891	4891	4891	4891	2825	956	4890	4891	4913	4913	4913	4891	4891	4890	4890	4891	4913	3530	4073	4913	4890	4890	4890	4890	1418	1064	1020	4597	3258	2234	4912	2843	2879
24.6667	4912	4911	4912	4912	4912	4912	4912	4912	4912	4913	4913	4913	4891	4890	4889	4890	4891	4891	4891	4891	2900	961	4890	4890	4913	4913	4913	4890	4891	4891	4891	4890	4913	3587	4200	4912	4890	4890	4890	4890	1409	1061	1016	4733	3312	2329	4912	2940	3062
25	4912	4911	4912	4912	4912	4912	4912	4912	4912	4913	4913	4913	4891	4889	4889	4890	4891	4891	4891	4891	2951	967	4890	4891	4913	4913	4913	4890	4891	4890	4891	4890	4913	3652	4318	4908	4890	4890	4890	4890	1427	1065	1019	4851	3377	2355	4912	3051	3154
25.3333	4912	4912	4912	4912	4909	4912	4912	4912	4912	4913	4913	4913	4891	4890	4889	4890	4891	4891	4891	4891	3045	972	4890	4891	4913	4913	4913	4891	4890	4890	4891	4891	4913	3741	4437	4913	4890	4890	4890	4890	1424	1067	1025	4890	3457	2501	4912	3152	3215
25.6667	4912	4911	4912	4912	4911	4912	4912	4911	4912	4913	4913	4913	4891	4890	4889	4890	4891	4891	4891	4891	3107	982	4890	4890	4913	4913	4913	4891	4890	4890	4891	4891	4912	3808	4590	4912	4890	4890	4890	4890	1442	1079	1031	4890	3562	2592	4912	3248	3331
26	4912	4912	4912	4912	4912	4912	4912	4911	4912	4913	4913	4913	4891	4890	4889	4890	4891	4891	4891	4891	3211	990	4890	4890	4913	4913	4913	4891	4891	4891	4891	4891	4913	3886	4716	4913	4890	4890	4890	4890	1417	1076	1035	4890	3703	2667	4912	3349	3410
26.3333	4912	4912	4912	4912	4912	4912	4912	4912	4912	4913	4913	4913	4891	4890	4889	4890	4891	4891	4891	4891	3254	1006	4890	4890	4913	4913	4913	4885	4891	4891	4891	4891	4912	4031	4854	4913	4890	4890	4890	4890	1454	1070	1031	4891	3868	2784	4913	3443	3507
26.6667	4912	4912	4912	4912	4912	4912	4912	4912	4912	4913	4913	4913	4891	4890	4889	4890	4891	4891	4891	4891	3447	1011	4890	4891	4913	4913	4913	4891	4891	4891	4891	4891	4912	4135	4890	4912	4890	4890	4890	4890	1453	1074	1037	4890	4053	2883	4912	3528	3480
27	4912	4912	4912	4912	4912	4912	4912	4911	4912	4913	4913	4913	4891	4890	4889	4890	4891	4891	4891	4891	3571	1016	4890	4890	4913	4913	4913	4891	4891	4891	4891	4891	4912	4264	4890	4913	4890	4890	4890	4890	1467	1085	1045	4890	4241	2986	4912	3590	3688
27.3333	4912	4911	4912	4912	4912	4912	4912	4912	4912	4913	4913	4913	4891	4890	4889	4890	4891	4891	4891	4890	3736	1031	4890	4890	4913	4913	4913	4891	4891	4891	4891	4891	4913	4401	4890	4912	4890	4890	4890	4890	1456	1087	1049	4891	4429	3017	4913	3695	3765
27.6667	4912	4912	4912	4912	4912	4912	4912	4912	4912	4913	4913	4913	4891	4889	4889	4890	4891	4890	4891	4891	3860	1052	4890	4890	4913	4913	4913	4891	4891	4891	4890	4891	4913	4542	4890	4913	4890	4890	4890	4890	1463	1083	1048	4891	4584	3202	4912	3775	3857
28	4912	4912	4912	4912	4912	4912	4912	4912	4912	4913	4913	4913	4891	4890	4889	4890	4891	4890	4891	4891	4017	1072	4890	4891	4913	4913	4913	4891	4891	4891	4891	4891	4913	4660	4890	4912	4890	4890	4890	4890	1486	1091	1052	4891	4724	3315	4912	3852	3937
28.3333	4912	4911	4912	4912	4912	4912	4912	4912	4912	4913	4913	4913	4891	4890	4889	4890	4891	4891	4891	4890	4189	1090	4890	4891	4913	4913	4913	4891	4891	4891	4890	4891	4912	4821	4890	4912	4890	4890	4890	4890	1496	1087	1061	4891	4824	3431	4913	3934	4021
28.6667	4912	4912	4912	4912	4912	4912	4912	4912	4912	4913	4913	4913	4891	4890	4889	4890	4891	4891	4891	4891	4327	1119	4890	4891	4913	4913	4913	4891	4891	4891	4891	4891	4912	4912	4890	4912	4890	4890	4890	4890	1504	1089	1062	4891	4889	3552	4913	4020	4108
29	4912	4912	4912	4912	4912	4912	4912	4912	4912	4913	4913	4913	4891	4890	4889	4890	4891	4891	4891	4891	4474	1140	4890	4891	4913	4913	4913	4891	4891	4891	4891	4890	4912	4912	4890	4913	4890	4890	4890	4890	1500	1094	1072	4891	4890	3680	4913	4115	4231
29.3333	4912	4912	4912	4912	4912	4912	4912	4912	4912	4913	4912	4913	4891	4890	4889	4890	4891	4891	4891	4890	4604	1163	4890	4891	4913	4913	4913	4891	4891	4891	4891	4890	4912	4912	4890	4913	4890	4890	4890	4890	1515	1090	1069	4891	4890	3811	4913	4239	4247
29.6667	4912	4912	4912	4912	4912	4912	4912	4912	4912	4913	4913	4913	4891	4890	4889	4890	4891	4891	4891	4890	4747	1186	4890	4891	4913	4913	4913	4891	4891	4891	4890	4891	4912	4912	4890	4913	4890	4890	4890	4890	1538	1092	1084	4891	4890	3975	4913	4340	4368
30	4912	4912	4912	4912	4912	4912	4912	4912	4912	4913	4913	4913	4891	4889	4889	4890	4891	4891	4891	4890	4889	1201	4890	4891	4913	4913	4913	4891	4890	4891	4890	4891	4912	4912	4890	4913	4890	4890	4890	4890	1535	1094	1083	4891	4890	4068	4912	4512	4445
30.3333	4912	4912	4912	4912	4912	4912	4912	4912	4912	4913	4913	4913	4891	4890	4889	4890	4891	4890	4891	4891	4889	1218	4890	4891	4913	4913	4913	4891	4891	4890	4891	4891	4913	4912	4890	4912	4888	4890	4890	4890	1552	1105	1098	4891	4890	4247	4913	4702	4527
30.6667	4912	4912	4912	4912	4912	4912	4912	4912	4912	4913	4913	4913	4891	4890	4889	4890	4891	4891	4891	4890	4889	1233	4890	4891	4913	4913	4913	4891	4891	4890	4890	4891	4912	4912	4890	4913	4890	4890	4890	4890	1555	1107	1109	4891	4890	4401	4913	4912	4609
31	4912	4912	4912	4912	4912	4912	4912	4912	4912	4913	4913	4913	4891	4890	4889	4890	4891	4891	4891	4890	4889	1254	4890	4891	4913	4913	4913	4891	4891	4891	4890	4891	4912	4913	4890	4913	4890	4890	4890	4890	1567	1106	1120	4891	4890	4555	4913	4912	4688
31.3333	4912	4912	4912	4912	4912	4912	4912	4912	4912	4913	4913	4913	4886	4890	4889	4890	4891	4891	4891	4890	4889	1269	4890	4891	4913	4913	4913	4891	4891	4890	4890	4890	4913	4913	4890	4913	4890	4890	4890	4890	1585	1102	1126	4891	4890	4706	4912	4913	4767
31.6667	4912	4912	4912	4912	4912	4912	4912	4912	4912	4913	4913	4913	4891	4890	4889	4890	4891	4891	4890	4890	4889	1283	4890	4891	4913	4913	4913	4891	4890	4890	4891	4890	4913	4912	4890	4913	4890	4890	4890	4890	1594	1107	1138	4891	4891	4848	4913	4913	4843
32	4912	4912	4912	4912	4912	4912	4912	4912	4912	4913	4913	4913	4891	4889	4889	4890	4891	4890	4891	4890	4889	1297	4890	4891	4913	4913	4913	4890	4890	4890	4891	4890	4913	4912	4890	4912	4890	4890	4890	4890	1595	1115	1153	4891	4891	4912	4913	4913	4890
32.3333	4912	4912	4912	4912	4912	4912	4912	4912	4912	4913	4913	4913	4891	4890	4889	4890	4891	4891	4890	4890	4890	1318	4890	4891	4913	4913	4913	4890	4890	4891	4891	4890	4912	4913	4890	4912	4890	4890	4890	4890	1603	1110	1151	4891	4891	4912	4913	4912	4890
32.6667	4912	4912	4912	4912	4912	4912	4912	4912	4912	4913	4913	4913	4891	4890	4889	4890	4891	4890	4891	4890	4890	1345	4890	4891	4913	4913	4913	4891	4890	4891	4890	4891	4912	4912	4890	4912	4890	4890	4890	4890	1613	1110	1158	4891	4891	4912	4913	4913	4890
33	4912	4912	4912	4912	4912	4912	4912	4912	4912	4913	4913	4913	4891	4890	4889	4890	4891	4891	4891	4890	4890	1361	4890	4891	4913	4913	4913	4890	4891	4890	4890	4890	4912	4912	4890	4913	4890	4890	4890	4890	1638	1114	1160	4891	4891	4912	4913	4913	4890
33.3333	4912	4912	4912	4912	4912	4912	4912	4912	4912	4913	4913	4913	4891	4890	4889	4890	4891	4891	4891	4890	4890	1384	4890	4891	4913	4913	4913	4891	4891	4890	4890	4890	4913	4913	4890	4912	4890	4890	4890	4890	1632	1113	1169	4891	4891	4913	4913	4912	4890
33.6667	4912	4912	4912	4912	4912	4912	4912	4912	4912	4913	4913	4913	4891	4889	4889	4890	4891	4891	4890	4890	4890	1413	4890	4891	4913	4913	4913	4891	4890	4891	4891	4890	4912	4912	4890	4913	4890	4890	4890	4890	1641	1115	1179	4891	4891	4913	4912	4912	4890
34	4912	4912	4912	4912	4912	4912	4912	4911	4912	4913	4913	4913	4891	4889	4889	4890	4891	4891	4891	4890	4890	1439	4890	4891	4913	4913	4913	4890	4891	4891	4891	4891	4912	4912	4890	4913	4890	4890	4890	4890	1646	1126	1190	4891	4891	4912	4909	4913	4890
34.3333	4912	4912	4912	4912	4912	4912	4912	4912	4912	4913	4913	4913	4891	4889	4889	4890	4891	4891	4891	4890	4889	1467	4890	4891	4913	4913	4913	4890	4891	4891	4891	4890	4913	4913	4890	4913	4890	4890	4890	4890	1671	1128	1186	4891	4891	4913	4913	4913	4890
34.6667	4912	4912	4912	4912	4912	4912	4912	4911	4912	4913	4913	4913	4890	4889	4889	4890	4891	4891	4891	4890	4889	1508	4890	4891	4913	4913	4913	4890	4891	4890	4890	4890	4913	4912	4890	4913	4890	4890	4890	4890	1658	1127	1196	4891	4891	4913	4913	4913	4890
35	4912	4912	4912	4912	4912	4912	4912	4912	4912	4913	4913	4913	4891	4889	4889	4890	4891	4891	4891	4891	4890	1536	4890	4891	4913	4913	4913	4891	4890	4890	4890	4890	4912	4913	4890	4913	4890	4890	4890	4890	1690	1123	1202	4891	4891	4913	4913	4913	4890
35.3333	4912	4912	4912	4912	4912	4912	4912	4911	4912	4913	4912	4913	4890	4889	4889	4890	4890	4891	4891	4890	4890	1563	4890	4891	4913	4913	4913	4891	4891	4890	4890	4890	4913	4913	4890	4912	4890	4890	4890	4890	1704	1128	1196	4891	4891	4913	4913	4913	4890
35.6667	4912	4912	4912	4912	4912	4912	4912	4912	4912	4913	4913	4913	4891	4889	4889	4890	4891	4891	4891	4890	4890	1589	4890	4891	4913	4913	4913	4891	4890	4890	4890	4890	4913	4913	4890	4913	4890	4890	4890	4890	1686	1136	1217	4891	4891	4913	4913	4912	4890
36	4912	4912	4912	4912	4911	4912	4912	4912	4912	4913	4913	4913	4891	4889	4889	4890	4891	4891	4891	4890	4889	1626	4890	4891	4913	4913	4913	4890	4891	4890	4890	4890	4913	4913	4890	4913	4890	4890	4890	4890	1713	1138	1226	4891	4891	4913	4913	4913	4890
36.3333	4912	4912	4912	4912	4912	4912	4912	4912	4912	4913	4913	4913	4891	4889	4889	4890	4891	4891	4891	4890	4889	1669	4890	4891	4913	4913	4913	4890	4890	4890	4890	4890	4913	4913	4890	4913	4890	4890	4890	4890	1723	1134	1218	4891	4891	4913	4913	4913	4890
36.6667	4912	4911	4912	4912	4912	4912	4912	4912	4912	4913	4913	4913	4891	4889	4889	4890	4891	4891	4891	4890	4889	1703	4890	4891	4913	4912	4913	4890	4890	4890	4890	4890	4913	4913	4890	4913	4890	4890	4890	4890	1718	1136	1240	4891	4891	4913	4913	4912	4890
37	4912	4912	4912	4912	4912	4912	4912	4912	4912	4913	4912	4913	4891	4889	4889	4890	4891	4891	4891	4891	4889	1727	4890	4891	4912	4913	4913	4891	4890	4890	4890	4890	4913	4913	4890	4912	4890	4890	4890	4890	1738	1141	1233	4891	4891	4913	4912	4913	4890
37.3333	4912	4912	4912	4912	4912	4912	4912	4912	4912	4913	4913	4913	4891	4889	4889	4890	4891	4891	4891	4890	4890	1768	4890	4891	4913	4913	4913	4890	4890	4890	4890	4890	4913	4913	4890	4913	4890	4890	4890	4890	1760	1143	1245	4891	4891	4912	4913	4913	4890
37.6667	4912	4912	4912	4912	4912	4912	4911	4912	4912	4913	4913	4913	4891	4889	4889	4890	4891	4891	4891	4890	4890	1817	4890	4891	4913	4913	4913	4890	4891	4890	4890	4890	4913	4913	4890	4912	4890	4890	4890	4890	1774	1139	1246	4891	4891	4913	4913	4912	4890
38	4912	4912	4912	4912	4911	4912	4912	4911	4912	4913	4912	4913	4891	4889	4889	4890	4891	4891	4891	4890	4890	1861	4890	4891	4913	4913	4913	4890	4890	4890	4890	4890	4913	4912	4890	4912	4890	4890	4890	4890	1773	1140	1263	4891	4891	4912	4913	4913	4890
38.3333	4912	4912	4912	4912	4911	4912	4912	4911	4912	4913	4913	4913	4891	4889	4889	4890	4891	4891	4891	4890	4890	1895	4890	4891	4913	4913	4913	4890	4890	4890	4890	4890	4912	4913	4890	4912	4890	4890	4890	4890	1813	1146	1273	4891	4891	4913	4913	4913	4890
38.6667	4912	4912	4912	4912	4912	4912	4912	4911	4912	4913	4913	4913	4891	4889	4889	4890	4891	4891	4891	4890	4890	1932	4890	4891	4913	4912	4913	4890	4890	4890	4890	4890	4913	4912	4890	4913	4890	4890	4890	4890	1820	1149	1283	4891	4891	4913	4913	4913	4890
39	4912	4911	4907	4912	4912	4912	4912	4912	4912	4913	4913	4913	4891	4889	4889	4890	4891	4891	4891	4890	4890	1971	4890	4891	4913	4913	4913	4890	4890	4890	4890	4890	4912	4913	4890	4913	4890	4890	4890	4890	1825	1157	1285	4891	4891	4913	4913	4913	4890
39.3333	4912	4911	4912	4912	4912	4912	4912	4911	4912	4913	4913	4913	4891	4889	4889	4890	4891	4891	4891	4890	4889	1996	4890	4891	4913	4913	4912	4890	4890	4890	4890	4890	4913	4913	4890	4913	4890	4890	4890	4890	1839	1155	1308	4891	4891	4913	4913	4913	4890
39.6667	4912	4911	4912	4912	4912	4912	4912	4911	4912	4913	4913	4913	4891	4889	4889	4890	4891	4891	4891	4890	4884	2026	4890	4891	4913	4913	4913	4890	4890	4890	4890	4890	4913	4913	4890	4912	4890	4890	4890	4890	1852	1157	1308	4891	4891	4913	4913	4913	4890
40	4912	4911	4912	4912	4911	4912	4912	4912	4912	4913	4913	4913	4891	4889	4889	4890	4891	4891	4891	4890	4889	2043	4890	4891	4913	4913	4913	4890	4890	4890	4890	4890	4912	4913	4890	4913	4890	4890	4890	4890	1876	1156	1315	4891	4891	4913	4913	4912	4890
40.3333	4912	4911	4912	4912	4911	4912	4912	4911	4912	4913	4913	4913	4891	4889	4889	4890	4891	4891	4891	4890	4889	2078	4890	4891	4912	4913	4913	4890	4890	4890	4890	4890	4913	4913	4890	4913	4890	4890	4890	4890	1890	1158	1329	4891	4891	4912	4913	4913	4890
40.6667	4912	4912	4912	4912	4912	4912	4912	4912	4912	4913	4913	4913	4891	4889	4889	4890	4891	4891	4891	4890	4889	2109	4890	4891	4912	4913	4912	4890	4890	4890	4890	4890	4913	4912	4890	4913	4890	4890	4890	4890	1885	1157	1345	4891	4891	4912	4913	4913	4890
41	4912	4911	4912	4912	4912	4912	4912	4912	4912	4913	4913	4913	4891	4889	4889	4890	4891	4891	4891	4891	4890	2149	4890	4891	4912	4913	4912	4890	4890	4890	4890	4890	4912	4912	4890	4913	4890	4890	4890	4890	1930	1162	1357	4891	4891	4913	4913	4912	4890
41.3333	4912	4911	4912	4912	4912	4912	4912	4912	4912	4913	4913	4913	4891	4889	4889	4889	4891	4891	4891	4891	4889	2189	4890	4891	4913	4913	4913	4890	4890	4890	4890	4890	4912	4913	4890	4912	4890	4890	4890	4890	1946	1163	1370	4891	4891	4912	4913	4913	4890
41.6667	4912	4912	4912	4912	4912	4912	4912	4912	4912	4913	4913	4913	4891	4889	4889	4890	4891	4891	4891	4890	4890	2236	4889	4891	4913	4913	4913	4890	4890	4890	4890	4890	4913	4913	4890	4913	4890	4890	4890	4890	1934	1169	1393	4891	4891	4912	4913	4913	4890
42	4912	4911	4912	4912	4912	4912	4912	4912	4912	4913	4913	4913	4891	4889	4889	4890	4891	4891	4891	4891	4890	2280	4890	4891	4913	4912	4913	4890	4890	4890	4890	4890	4913	4913	4890	4910	4890	4890	4890	4890	1962	1162	1408	4891	4891	4912	4913	4913	4890
42.3333	4912	4911	4912	4912	4911	4912	4912	4912	4912	4913	4913	4913	4891	4889	4889	4890	4891	4891	4891	4891	4889	2328	4890	4891	4913	4913	4913	4890	4890	4890	4890	4890	4913	4913	4890	4912	4890	4890	4890	4890	1981	1170	1418	4891	4891	4912	4913	4913	4890
42.6667	4912	4912	4912	4912	4912	4912	4912	4912	4912	4913	4913	4913	4891	4889	4889	4890	4891	4891	4891	4891	4889	2349	4890	4891	4913	4913	4913	4890	4890	4890	4890	4890	4912	4913	4890	4913	4890	4890	4890	4890	2013	1172	1433	4891	4891	4912	4913	4913	4890
43	4912	4912	4912	4912	4912	4912	4912	4908	4912	4913	4913	4913	4891	4889	4889	4890	4891	4891	4891	4891	4889	2397	4889	4890	4913	4913	4913	4890	4890	4890	4890	4890	4912	4913	4890	4913	4890	4890	4890	4890	1997	1171	1444	4891	4891	4912	4913	4913	4890
43.3333	4912	4912	4912	4912	4912	4912	4912	4911	4912	4913	4913	4913	4891	4889	4889	4890	4891	4891	4891	4891	4890	2431	4890	4891	4913	4913	4913	4887	4890	4890	4890	4890	4913	4913	4890	4912	4890	4890	4890	4890	2048	1179	1463	4891	4891	4912	4913	4913	4890
43.6667	4912	4912	4912	4912	4912	4912	4912	4911	4912	4913	4913	4913	4891	4889	4889	4890	4891	4891	4891	4891	4890	2457	4890	4891	4913	4913	4913	4890	4890	4890	4890	4890	4913	4912	4890	4912	4890	4890	4890	4890	2071	1184	1498	4889	4891	4912	4913	4913	4890
44	4912	4912	4912	4912	4912	4912	4912	4911	4912	4913	4913	4913	4891	4889	4889	4890	4891	4891	4891	4890	4890	2501	4890	4891	4912	4912	4913	4890	4890	4890	4890	4890	4913	4913	4890	4913	4890	4890	4890	4890	2094	1180	1520	4891	4891	4912	4913	4913	4890
44.3333	4912	4912	4912	4912	4912	4912	4912	4912	4912	4913	4913	4913	4891	4890	4889	4890	4891	4891	4891	4891	4889	2538	4890	4891	4912	4913	4913	4890	4890	4890	4890	4890	4913	4913	4890	4913	4890	4890	4890	4890	2107	1182	1528	4891	4891	4912	4912	4913	4890
44.6667	4912	4912	4912	4912	4911	4912	4912	4912	4912	4913	4913	4913	4891	4889	4889	4890	4891	4891	4891	4891	4890	2559	4890	4891	4913	4913	4912	4890	4890	4890	4890	4890	4913	4913	4890	4913	4890	4890	4890	4890	2155	1184	1529	4891	4889	4912	4913	4913	4890
45	4912	4911	4912	4912	4912	4912	4912	4912	4912	4913	4913	4913	4891	4889	4889	4890	4891	4891	4891	4891	4890	2593	4890	4891	4913	4913	4913	4890	4890	4890	4890	4890	4913	4913	4890	4912	4890	4890	4890	4890	2163	1183	1524	4891	4891	4912	4913	4913	4890
45.3333	4912	4912	4912	4912	4912	4912	4912	4912	4912	4913	4913	4913	4891	4889	4889	4890	4891	4891	4891	4891	4890	2632	4890	4891	4913	4913	4913	4890	4890	4890	4890	4890	4913	4913	4890	4913	4890	4890	4890	4890	2206	1188	1539	4891	4891	4912	4913	4913	4890
45.6667	4912	4912	4912	4912	4911	4911	4912	4911	4912	4913	4913	4913	4891	4890	4889	4890	4891	4891	4891	4891	4890	2670	4890	4891	4913	4912	4913	4890	4890	4890	4890	4890	4913	4913	4890	4913	4890	4890	4890	4890	2218	1184	1578	4891	4891	4912	4913	4913	4890
46	4912	4911	4912	4912	4912	4912	4912	4911	4912	4913	4913	4913	4891	4890	4889	4890	4891	4891	4891	4891	4890	2720	4890	4891	4913	4913	4912	4890	4890	4890	4890	4890	4913	4913	4890	4912	4890	4890	4890	4890	2218	1196	1570	4891	4891	4912	4913	4913	4891
46.3333	4912	4911	4912	4912	4912	4912	4912	4911	4912	4913	4912	4913	4891	4890	4889	4889	4891	4891	4891	4891	4890	2754	4890	4891	4912	4913	4913	4890	4890	4890	4890	4890	4913	4912	4890	4913	4890	4887	4890	4890	2272	1194	1607	4891	4891	4912	4913	4913	4891
46.6667	4912	4911	4912	4912	4912	4912	4912	4912	4912	4913	4913	4913	4891	4890	4889	4890	4891	4891	4891	4891	4890	2830	4890	4891	4913	4913	4912	4890	4890	4890	4890	4890	4913	4913	4890	4913	4890	4890	4890	4890	2260	1199	1612	4891	4891	4912	4913	4913	4890
47	4912	4912	4912	4912	4911	4912	4912	4912	4912	4913	4913	4913	4891	4890	4889	4890	4891	4891	4891	4891	4890	2879	4890	4891	4912	4913	4912	4890	4890	4890	4890	4890	4913	4912	4890	4913	4890	4890	4890	4890	2304	1205	1640	4891	4891	4913	4913	4913	4890
47.3333	4912	4912	4912	4912	4911	4911	4912	4912	4912	4913	4913	4913	4891	4890	4889	4890	4891	4891	4891	4891	4890	2950	4890	4891	4913	4913	4912	4890	4890	4890	4890	4890	4912	4913	4890	4912	4890	4890	4890	4890	2282	1207	1651	4891	4891	4912	4913	4913	4890
47.6667	4912	4912	4912	4912	4912	4912	4912	4912	4912	4913	4913	4913	4891	4890	4889	4890	4891	4891	4891	4891	4890	3024	4890	4891	4913	4913	4913	4890	4890	4891	4890	4890	4913	4912	4890	4912	4890	4890	4890	4890	2360	1203	1660	4891	4891	4912	4913	4913	4890
48	4912	4911	4912	4912	4911	4912	4912	4912	4912	4913	4913	4913	4891	4890	4889	4890	4891	4891	4891	4891	4889	3092	4890	4891	4913	4913	4913	4890	4890	4890	4890	4890	4912	4913	4890	4913	4890	4890	4890	4890	2382	1208	1682	4891	4891	4912	4913	4912	4890
48.3333	4912	4911	4912	4912	4912	4911	4912	4912	4912	4913	4913	4913	4888	4890	4889	4890	4891	4891	4891	4891	4890	3139	4890	4891	4913	4913	4912	4890	4890	4890	4890	4890	4913	4913	4890	4913	4890	4890	4890	4890	2392	1207	1677	4891	4891	4912	4913	4913	4890
48.6667	4912	4912	4912	4912	4912	4911	4912	4912	4912	4913	4913	4913	4891	4890	4889	4890	4891	4891	4890	4891	4890	3211	4889	4891	4913	4913	4913	4890	4890	4890	4890	4890	4913	4913	4890	4913	4890	4890	4890	4890	2380	1216	1698	4891	4891	4912	4912	4912	4890
49	4912	4912	4912	4912	4912	4911	4912	4911	4912	4913	4913	4913	4891	4890	4889	4890	4891	4891	4891	4891	4889	3263	4890	4891	4913	4913	4913	4890	4891	4890	4890	4890	4913	4913	4890	4913	4890	4891	4890	4890	2437	1215	1707	4891	4891	4912	4912	4913	4890
49.3333	4912	4912	4912	4912	4912	4912	4912	4912	4912	4913	4913	4913	4891	4890	4889	4890	4891	4891	4891	4891	4890	3340	4890	4891	4913	4913	4913	4890	4890	4890	4890	4890	4912	4913	4890	4913	4890	4890	4890	4890	2445	1217	1733	4891	4891	4912	4913	4913	4890
49.6667	4912	4911	4912	4912	4911	4912	4912	4912	4912	4913	4913	4913	4891	4890	4889	4890	4891	4889	4891	4891	4890	3389	4890	4891	4913	4912	4913	4890	4890	4890	4890	4890	4913	4913	4890	4913	4890	4890	4890	4890	2445	1222	1744	4891	4891	4912	4912	4912	4890
50	4912	4912	4912	4912	4912	4911	4912	4911	4912	4913	4913	4913	4891	4890	4889	4890	4891	4891	4891	4891	4890	3450	4890	4891	4912	4913	4913	4890	4890	4890	4890	4890	4912	4913	4890	4913	4890	4890	4890	4891	2489	1224	1774	4891	4891	4912	4913	4913	4890
50.3333	4912	4912	4912	4912	4912	4911	4912	4912	4912	4913	4913	4913	4891	4890	4889	4890	4891	4891	4891	4891	4890	3517	4890	4891	4913	4913	4912	4890	4890	4891	4890	4891	4913	4913	4891	4913	4890	4890	4890	4890	2537	1219	1788	4891	4891	4912	4913	4913	4890
50.6667	4912	4912	4912	4912	4912	4911	4912	4912	4912	4913	4913	4913	4891	4890	4889	4889	4891	4891	4891	4891	4890	3573	4890	4891	4913	4913	4912	4890	4890	4890	4890	4890	4913	4913	4890	4913	4891	4890	4890	4890	2531	1225	1790	4891	4891	4912	4913	4913	4890
51	4912	4912	4912	4912	4911	4911	4912	4911	4912	4913	4913	4913	4891	4890	4889	4889	4891	4891	4891	4891	4890	3611	4890	4891	4913	4913	4913	4891	4890	4890	4890	4890	4913	4913	4890	4913	4890	4890	4890	4890	2554	1231	1829	4891	4891	4912	4907	4913	4891
51.3333	4912	4912	4912	4912	4911	4912	4912	4912	4912	4913	4913	4913	4891	4890	4889	4889	4891	4891	4891	4891	4890	3675	4890	4891	4913	4913	4913	4891	4890	4890	4890	4890	4913	4913	4890	4913	4890	4890	4890	4890	2601	1229	1842	4891	4891	4912	4913	4913	4890
51.6667	4912	4912	4912	4912	4911	4911	4912	4911	4912	4913	4913	4913	4891	4890	4889	4890	4891	4891	4891	4891	4890	3737	4890	4891	4913	4913	4913	4890	4890	4891	4890	4890	4913	4913	4891	4913	4890	4891	4890	4891	2621	1231	1873	4891	4891	4912	4913	4913	4890
52	4912	4912	4912	4912	4912	4911	4912	4911	4912	4913	4913	4913	4891	4890	4889	4890	4891	4891	4891	4891	4890	3780	4890	4891	4913	4913	4913	4890	4890	4890	4890	4891	4913	4913	4890	4913	4890	4890	4890	4891	2602	1230	1883	4891	4891	4912	4913	4913	4890
52.3333	4912	4911	4912	4912	4911	4911	4912	4911	4912	4913	4913	4913	4891	4890	4889	4890	4891	4891	4891	4891	4890	3832	4890	4891	4913	4913	4912	4890	4890	4890	4890	4890	4913	4913	4890	4913	4890	4890	4890	4890	2624	1235	1916	4891	4891	4912	4913	4913	4890
52.6667	4912	4911	4912	4912	4911	4911	4912	4911	4912	4913	4913	4913	4891	4889	4889	4890	4891	4891	4891	4891	4890	3876	4890	4891	4913	4913	4913	4890	4890	4890	4890	4891	4913	4913	4890	4913	4890	4890	4890	4890	2659	1235	1942	4891	4891	4912	4913	4912	4890
53	4907	4911	4912	4912	4911	4912	4912	4912	4912	4913	4913	4913	4891	4890	4889	4890	4891	4891	4891	4891	4890	3944	4890	4891	4913	4913	4912	4890	4890	4890	4891	4890	4913	4913	4890	4913	4890	4890	4890	4890	2711	1237	1967	4891	4891	4912	4913	4913	4890
53.3333	4912	4911	4912	4912	4912	4912	4912	4912	4912	4913	4913	4913	4891	4890	4889	4890	4891	4891	4891	4891	4890	3994	4890	4891	4913	4913	4913	4890	4890	4890	4890	4890	4913	4913	4890	4913	4890	4890	4890	4890	2704	1239	1998	4891	4891	4912	4913	4913	4890
53.6667	4912	4911	4912	4912	4911	4912	4912	4912	4912	4913	4913	4913	4891	4890	4889	4890	4891	4891	4891	4891	4890	4051	4890	4891	4913	4913	4912	4890	4890	4891	4890	4891	4913	4913	4890	4913	4890	4890	4890	4890	2757	1245	2020	4891	4891	4912	4913	4913	4890
54	4912	4911	4912	4912	4912	4912	4912	4911	4912	4913	4913	4913	4891	4890	4889	4890	4891	4891	4891	4891	4890	4108	4890	4891	4913	4913	4912	4890	4890	4891	4890	4890	4913	4913	4890	4913	4890	4890	4890	4890	2768	1243	2040	4891	4891	4912	4913	4913	4891
54.3333	4912	4911	4912	4912	4912	4912	4912	4912	4912	4913	4913	4913	4891	4890	4889	4890	4891	4891	4891	4891	4889	4173	4890	4891	4913	4913	4912	4891	4890	4890	4890	4890	4913	4913	4890	4912	4890	4890	4890	4890	2809	1245	2043	4891	4891	4912	4913	4913	4890
54.6667	4912	4911	4912	4912	4912	4912	4912	4911	4912	4913	4913	4913	4891	4890	4889	4890	4891	4891	4891	4891	4890	4220	4890	4891	4913	4913	4912	4891	4890	4890	4890	4890	4913	4913	4890	4913	4890	4890	4890	4890	2829	1247	2059	4891	4891	4912	4913	4913	4890
55	4912	4911	4912	4912	4912	4911	4912	4911	4912	4913	4913	4913	4891	4890	4889	4890	4891	4891	4891	4891	4890	4276	4889	4891	4913	4913	4912	4890	4890	4890	4890	4890	4913	4913	4890	4913	4890	4890	4890	4890	2853	1255	2089	4891	4891	4912	4913	4913	4888
55.3333	4912	4912	4912	4912	4911	4911	4912	4911	4912	4913	4913	4913	4891	4889	4889	4890	4891	4891	4891	4891	4890	4334	4890	4891	4913	4913	4912	4890	4890	4891	4890	4890	4913	4913	4890	4913	4890	4890	4890	4890	2876	1247	2092	4891	4891	4912	4913	4913	4890
55.6667	4912	4911	4912	4912	4911	4912	4912	4911	4912	4913	4913	4913	4891	4890	4889	4890	4891	4891	4891	4891	4890	4413	4890	4891	4913	4913	4912	4890	4890	4891	4890	4890	4913	4913	4890	4913	4891	4890	4890	4890	2909	1252	2109	4891	4891	4912	4913	4913	4890
56	4912	4911	4909	4912	4912	4911	4912	4912	4912	4913	4913	4913	4891	4890	4889	4889	4891	4891	4891	4891	4890	4441	4890	4891	4913	4913	4912	4890	4890	4890	4890	4890	4913	4913	4890	4912	4891	4891	4890	4890	2883	1255	2134	4891	4891	4912	4912	4913	4890
56.3333	4912	4911	4912	4912	4911	4911	4912	4911	4912	4913	4913	4913	4891	4890	4889	4889	4891	4891	4891	4891	4890	4505	4890	4891	4913	4913	4912	4891	4890	4890	4890	4890	4913	4912	4890	4913	4890	4890	4890	4891	2938	1256	2161	4891	4891	4912	4913	4912	4890
56.6667	4912	4911	4912	4912	4912	4911	4912	4911	4912	4913	4913	4913	4891	4890	4889	4890	4891	4891	4891	4891	4889	4564	4890	4891	4913	4913	4912	4890	4890	4890	4890	4890	4913	4913	4891	4913	4890	4890	4890	4890	2948	1262	2166	4891	4891	4912	4913	4913	4890
57	4912	4911	4912	4912	4912	4911	4912	4911	4912	4913	4913	4913	4891	4890	4889	4890	4891	4891	4891	4891	4890	4621	4890	4891	4913	4913	4912	4890	4890	4890	4890	4890	4912	4913	4890	4913	4890	4890	4891	4890	2991	1265	2204	4891	4891	4912	4912	4913	4890
57.3333	4912	4911	4912	4912	4911	4912	4912	4911	4912	4913	4913	4913	4891	4890	4889	4890	4891	4891	4891	4891	4890	4693	4889	4891	4913	4913	4913	4890	4890	4890	4890	4891	4913	4913	4891	4913	4891	4890	4890	4890	3033	1267	2228	4891	4891	4912	4912	4912	4890
57.6667	4912	4911	4912	4912	4912	4912	4912	4912	4912	4913	4913	4913	4891	4890	4889	4890	4891	4891	4891	4891	4890	4751	4890	4883	4913	4913	4912	4890	4890	4890	4890	4890	4913	4913	4890	4913	4890	4890	4890	4890	3016	1270	2237	4891	4891	4912	4913	4913	4890
58	4912	4911	4912	4912	4911	4912	4912	4912	4912	4913	4913	4913	4891	4890	4889	4890	4891	4891	4891	4891	4890	4811	4890	4891	4912	4913	4912	4890	4890	4890	4891	4891	4913	4912	4890	4913	4890	4890	4890	4890	3074	1266	2278	4891	4891	4912	4913	4913	4890
58.3333	4912	4911	4912	4912	4912	4912	4912	4911	4912	4913	4913	4913	4891	4890	4889	4889	4891	4891	4891	4891	4890	4872	4890	4891	4913	4913	4912	4890	4890	4890	4891	4890	4913	4913	4890	4913	4890	4890	4890	4891	3119	1272	2288	4891	4891	4912	4913	4913	4890
58.6667	4912	4911	4912	4912	4911	4912	4912	4912	4912	4913	4913	4913	4891	4890	4889	4889	4891	4891	4891	4891	4890	4888	4889	4891	4913	4913	4912	4890	4890	4891	4890	4890	4913	4913	4890	4913	4890	4890	4890	4890	3116	1267	2304	4891	4891	4912	4912	4913	4890
59	4912	4911	4912	4912	4911	4912	4912	4911	4912	4913	4913	4913	4891	4890	4889	4890	4891	4891	4891	4891	4890	4888	4890	4891	4913	4913	4912	4890	4890	4891	4890	4891	4913	4913	4890	4912	4890	4890	4890	4890	3148	1276	2354	4891	4891	4913	4913	4913	4890
59.3333	4912	4911	4912	4912	4911	4912	4912	4911	4912	4913	4913	4913	4891	4890	4889	4890	4891	4891	4891	4891	4890	4889	4890	4891	4913	4913	4912	4891	4890	4890	4890	4890	4913	4913	4890	4913	4890	4890	4890	4890	3210	1282	2355	4890	4891	4913	4913	4913	4890
59.6667	4912	4911	4912	4912	4912	4912	4912	4911	4912	4913	4913	4913	4891	4890	4889	4890	4891	4891	4891	4891	4890	4889	4890	4891	4913	4913	4913	4891	4890	4890	4891	4890	4913	4913	4890	4913	4890	4890	4890	4890	3242	1281	2396	4891	4891	4913	4913	4912	4890
[truncated: 111 more columns]

## Sheet: Figure 2c
Figure Panel	2c	2c	2c	2c	2c	2c	2c	2c	2c	2c	2c	2c	2c	2c
raw or baseline subtracted?	raw	raw	raw	raw	raw	raw	raw	baseline subtracted	baseline subtracted	baseline subtracted	baseline subtracted	baseline subtracted	baseline subtracted	baseline subtracted
Target concentration used (copies per microliter):	100000	10000	1000	100	10	1	NTC	100000	10000	1000	100	10	1	NTC		Threshold Calculation:		Threshold Passing for Limit of detection analysis				Wilson CI Calculations:
Replicate Number	Endpoint Signal (60 mins)	Endpoint Signal (60 mins)	Endpoint Signal (60 mins)	Endpoint Signal (60 mins)	Endpoint Signal (60 mins)	Endpoint Signal (60 mins)	Endpoint Signal (60 mins)	Endpoint Signal (60 mins)	Endpoint Signal (60 mins)	Endpoint Signal (60 mins)	Endpoint Signal (60 mins)	Endpoint Signal (60 mins)	Endpoint Signal (60 mins)	Endpoint Signal (60 mins)		Average	454.986	Target Concentration (copies / microliter)	# of reactions that Passed Threshold by 60 mins	# of reactions that Did not pass threshold by 60 mins	% Passing	CI Upper Bound	CI Lower Bound
1	4912	4912	4912	4890	4890	3242	1263	3810.11	3880	3926	3892.78	3553.22	1973.33	345.625		Stdev	118.987	100000	3	0	100	100	43.8503
2	4911	4912	4911	4889	4889	1281	1560	4166	3805.78	3958.33	4132.22	4109.56	350	429.222		Threshold	1644.86	10000	3	0	100	100	43.8503
3	4912	4912	4912	4890	4890	2396	1192	4049	4120.67	4058.56	3778.89	3974.78	1538.56	242.5		Round:	1644.9	1000	7	0	100	100	64.567
4			4913	4891	4891	4891	1650			3961.33	3489.78	3690.44	3957.11	254.444				100	7	0	100	100	64.567
5			4913	4891	4913	4891	1328			3835.78	3654.33	3418.67	3926.56	330.375				10	20	0	100	100	83.8875
6			4913	4891	4913	4913	1816			3610	3543.89	3560.33	3857.33	463.444				1	19	2	90.4762	97.3481	71.0859
7			4891	4891	4913	4913	1766			3694.78	3613.22	3592.33	4049.88	374.889				NTC	0	19	0	16.8179	0
8					4891	4912	1691					3925.22	3735.22	399.111
9					4890	4890	1662					3669.44	2351.38	352.222
10					4890	4890	1637					3976.67	3933	305.667
11					4891	3513	1689					3885.33	3349.67	407.889
12					4890	4890	1642					3590.11	4006.22	415.556
13					4913	4890	1621					2952.56	3481.67	377.222
14					4913	4913	1750					3357.33	2850.44	555.444
15					4890	4913	1437					3527	3923.22	401.667
16					4913	3987	1747					3453.11	3815	401.111
17					4890	4913	1932					3504.5	3872.78	382.111
18					4890	4890	2027					3532.12	713.333	411.667
19					4890	4890	1629					3432.33	3716.56	433.556
20					4890	1696						3471.11	3538.89
21						4891							3397.75

## Sheet: Figure 2d
Figure Panel	2d	2d	2d	2d	2d	2d	2d
raw or baseline subtracted?	baseline subtracted	baseline subtracted	baseline subtracted	baseline subtracted	baseline subtracted	baseline subtracted	baseline subtracted
Target concentration used (copies per microliter):	100000	10000	1000	100	10	1	NTC
Replicate Number	Timepoint at which signal crossed threshold (mins)	Timepoint at which signal crossed threshold (mins)	Timepoint at which signal crossed threshold (mins)	Timepoint at which signal crossed threshold (mins)	Timepoint at which signal crossed threshold (mins)	Timepoint at which signal crossed threshold (mins)	Timepoint at which signal crossed threshold (mins)		Target Concentration (copies / microliter)	Mean	Stdev	n
1	9	9	11	12	22.3333	48	#N/A		100000	10	0.881917	3
2	10.3333	12.6667	13.3333	16	38.3333	#N/A	#N/A		10000	11	1.85592	3
3	10.6667	11.3333	12.3333	13.6667	19	53	#N/A		1000	10.0476	2.14673	7
4			8.66667	10.6667	15	23.6667	#N/A		100	11.7619	2.32311	7
5			8.33333	9.66667	14.6667	16.6667	#N/A		10	16.2667	6.11833	20
6			8.33333	10.3333	17	22	#N/A		1	26.1412	10.519	19
7			8.33333	10	13	20	#N/A		NTC
8					12.3333	17.6667	#N/A
9					14	39	#N/A
10					12.6667	14.6667	#N/A
11					13.3333	19	#N/A
12					13	22.6667	#N/A
13					20.6667	24	#N/A
14					19.3333	34.6667	#N/A
15					11.3333	27.3333	#N/A
16					12.6667	26.6667	#N/A
17					18.3333	21.3333	#N/A
18					13.3333	#N/A	#N/A
19					14	18.3333	#N/A
20					11	19.6667	#N/A
21						#N/A	#N/A

## Sheet: Figure 3a
Figure Panel	Figure 3a	Figure 3a	Figure 3a	Figure 3a	Figure 3a	Figure 3a		Figure 3a		Figure Panel	Figure 3a	Figure 3a	Figure 3a	Figure 3a
raw or baseline subtracted?	raw	raw	raw	baseline subtracted	baseline subtracted	baseline subtracted		From Roche qPCR software		raw or baseline subtracted?	raw	raw	baseline subtracted	baseline subtracted
	Endpoint Signal (60 mins)	Endpoint Signal (60 mins)	Endpoint Signal (60 mins)	Endpoint Signal (60 mins)	Endpoint Signal (60 mins)	Endpoint Signal (60 mins)		RADIFAST qPCR CT		Target concentration used (copies per microliter):	1000	NTC	1000	NTC
Sample ID	Replicate 1	Replicate 2	Replicate 3	Replicate 1	Replicate 2	Replicate 3		Replicate 1		Replicate Number	Endpoint Signal (60 mins)	Endpoint Signal (60 mins)	Endpoint Signal (60 mins)	Endpoint Signal (60 mins)
S1	5000	5000	5000	3895.33	4194.22	4112.56		21.04		1	4975	1397	4054.78	405.556
S2	5000	5000	5000	4070.33	4183.67	4065.89		26.81		2	4920	1497	3947.56	360.222
S3	5000	5000	5000	3991.11	4089.44	4015.33		21.08		3	4947	1509	3723.33	330.333
S4	3942	3214	2969	3062.11	2411.22	2018.62		23.66		4	5000	1396	3984.56	415.333
S5	5000	5000	5000	4039.33	4158.78	4099.78		25.55		5	5000	902	4008.11	272.778
S6	4974	4974	4974	4106.12	3980.22	4075.22		21.49		6	4975	1004	3856.11	255.111
S7	4947	4947	4948	4199.22	4044.11	4049.78		32.47		7	4920	1032	3047.22	303.111
S8	4920	4920	4920	3882.11	4114.33	3606.11		25.06		8	4920	926	3021	236.222
S9	5000	5000	5000	3869.78	3913.78	4107.33		25.97		9	4920	1427	3677.56	289.111
S10	5000	5000	5000	4101.44	3971.22	4076.56		17.63		10	4947	1670	3952.22	330.333
S11	5000	5000	5000	4037.75	4076.44	4086.33		25.8		11	4920	1354	3885	388.889
S12	5000	5000	5000	3980.5	3990.56	4147.33		24.98		12		1811		328.556
S13	5000	5000	5000	4002.44	4072.89	4194.44		18.7		13		1503		317.667
S14	4975	4975	4974	4022.22	3843.56	4020.22		16.28		14		1496		379.778
S16	4921	4921	4921	3978	3959.11	4073.56		17.99
S17	5000	5000	5000	3930.33	4000.11	3866.89		18.63
S18	5000	5000	5000	3879.22	4015.11	4040.11		30.82
S19	5000	5000	5000	4054.11	4035.25	4107.22		26.43
S20	5000	5000	5000	3934.67	3980.89	3871		21.01
S21	5000	5000	5000	4007.56	4090.11	4088		16.45
S22	4975	4975	4974	3964.78	4038.11	4079		18.69
S23	4948	3788	4947	4091.88	2757.56	3960.78		20.02
S24	4921	4920	4921	4071	3991.33	3967.67		22.51
S25	5000	5000	5000	3883.22	3810.33	3816.11		18.96
S26	5000	5000	5000	3973	3975.67	3986.33		16.07
S27	5000	5000	5000	3892.22	3900.67	4007		25.07
S28	5000	5000	5000	3920.33	3941.11	3805.11		23.49
S29	5000	5000	5000	3934	4004.33	4078		26.45
S30	4974	4974	4974	4007.44	3945.11	3870.33		18.08
S33	5000	5000	5000	3717.11	3979.44	3991.89		15.99
S34	5000	5000	5000	3848.11	3944.56	3985.33		22.71
S35	5000	5000	5000	4034.11	3992.22	4229.11		23.45
S36	5000	5000	5000	4150.44	3875.22	4025.44		15.56
S37	5000	5000	5000	4114.11	3841	3966.56		19.9
S38	4975	4974	4975	4048	3865.33	3966.56		18.12
S39	4948	4948	4948	3967.33	3973.22	3855.56		22.93
S40	4921	4920	4921	3889.56	3896.44	3642.11		24.25
S42	5000	5000	5000	3946	3845.11	3842.89		26.7
S43	5000	5000	5000	4067.25	4043.44	4091.56		31.58
S44	5000	5000	5000	4017	3997.67	4032		36.04
S46	5000	5000	5000	3921.33	4025.89	4148.56		20.62
S47	4974	4974	4974	3825.89	4016.67	3856.33		24.89
S48	4947	4947	4947	3907.62	4061	4004		29.57
S49	5000	5000	5000	3789.89	3919.56	3514.44		21.42
S50	5000	5000	4974	3901.33	3860.89	3938.11		22.17
N3	1156	1557	994	232.222	170.222	245.667
N9	1097	831	1727	278.778	189.889	875.778
N10	1151	1206	1210	252.556	163.444	270.333
N11	2226	1073	1377	1188.78	333	326.667
N13	1140	1064	1267	366.111	296.111	294.778
N15	968	1051	1134	164	147.556	187.333
N17	1105	1041	1075	220.778	211.222	202.556
N20	1298	1071	1190	257	250.111	292.444
N21	1134	1252	1193	305	345.667	324.333
N26	1324	1311	1138	384	319	254
N27	1203	1132	1249	283.889	317.222	224.444

## Sheet: Figue 3b
Figure Panel			Figure 3b	Figure 3b		Figure Panel									Figure 3b	Figure 3b	Figure 3b	Figure 3b	Figure 3b	Figure 3b	Figure 3b	Figure 3b
raw or baseline subtracted?	raw	raw	baseline subtracted	baseline subtracted		raw or baseline subtracted?	raw	raw	raw	raw	raw	raw	raw	raw	baseline subtracted	baseline subtracted	baseline subtracted	baseline subtracted	baseline subtracted	baseline subtracted	baseline subtracted	baseline subtracted
	Endpoint Signal (60 mins)	Endpoint Signal (60 mins)	Endpoint Signal (60 mins)	Endpoint Signal (60 mins)		Target concentration used (copies per microliter):	1000000	100000	10000	1000	100	10	1	NTC	1000000	100000	10000	1000	100	10	1	NTC
Sample ID	Replicate 1	Replicate 2	Replicate 1	Replicate 2		Replicate Number	Endpoint Signal (60 mins)	Endpoint Signal (60 mins)	Endpoint Signal (60 mins)	Endpoint Signal (60 mins)	Endpoint Signal (60 mins)	Endpoint Signal (60 mins)	Endpoint Signal (60 mins)	Endpoint Signal (60 mins)	Endpoint Signal (60 mins)	Endpoint Signal (60 mins)	Endpoint Signal (60 mins)	Endpoint Signal (60 mins)	Endpoint Signal (60 mins)	Endpoint Signal (60 mins)	Endpoint Signal (60 mins)	Endpoint Signal (60 mins)
S9	2797	2352	2065.78	1535.22		1	2936	2787	2633	1049	631	721	632	665	2386.78	2296.56	2086.56	554	146	199.444	119.444	166.333
S11	1066	1108	560.111	531.125		2	2915	2906	2738	1374	713	638	662	599	2398.44	2417.62	2244.44	816.222	184.556	132.778	117.333	143.556
S35	2700	2308	1877.62	1614.78		3		2697	3090	1451	886			653		2222.67	2546.56	974.667	355.222			129.778
S13	2633	2232	2026.78	1670.89		4		2607	2521	1162	1184			726		2182.78	2090	562	639.889			131.444
S18	1833	993	1251	407.111		5		2885	2993	2568	877			632		2361.33	2588.11	2093.33	398.556			122.444
S25	1085	1373	375	513.222		6		2832	3235	2416	748			645		2373.67	2624	1954.22	211.111			128.111
S27	2595	2788	1742.78	2060.44		7				3219				713				2714.22				125.111
S29	2445	2768	1884.33	2166.22		8				1980				648				1474.56				131.222
N10	901	745	216	213
N11	870	692	169.556	193
N13	903	818	190.444	185.111
N15	908	700	182.333	176.111
N17	907	860	9.22222	227.778
N20	970	812	212.111	188.778
N21	519	380	245	145.333
N26	856	698	109	184.333

## Sheet: Figure 3c
Statistics - Supplmentary Figure 5c					Statistics - Supplmentary Figure 5c
Cumulative Frequency Distribution analysis:
Which Sample?:	qPCR-positive clinical samples (extracted)	qPCR-positive clinical samples (unextracted)	Positive Control
Time (mins)	Relative frequency of samples crossing threshold (%)	Relative frequency of samples crossing threshold (%)	Relative frequency of samples crossing threshold (%)			qPCR-positive clinical samples (extracted)	qPCR-positive clinical samples (unextracted)	Positive Control
0	0	0	0		Total number of values	45	8	11
1	0	0	0		Number of excluded values	0	0	0
2	0	0	0		Number of binned values	45	8	11
3	0	0	0
4	0	0	0		Minimum	6.55556	16	7.33333
5	0	0	0		25% Percentile	7.88889	19.6667	8.66667
6	0	0	0		Median	9.16667	23.1667	9.66667
7	8.69565	0	9.09091		75% Percentile	12.0833	39.2917	12.3333
8	39.1304	0	18.1818		Maximum	37.1111	44	13.3333
9	54.3478	0	45.4545
10	65.2174	0	63.6364		Mean	11.4251	27.9375	10.2727
11	69.5652	0	63.6364		Std. Deviation	6.19931	10.699	2.19504
12	78.2609	0	81.8182		Std. Error of Mean	0.914038	3.78265	0.661828
13	84.7826	0	100
14	84.7826	0	100		Lower 95% CI of mean	9.58415	18.9929	8.79808
15	84.7826	0	100		Upper 95% CI of mean	13.2661	36.8821	11.7474
16	89.1304	12.5	100
17	89.1304	12.5	100
18	91.3043	12.5	100
19	91.3043	25	100
20	91.3043	25	100
21	91.3043	50	100
22	93.4783	50	100
23	93.4783	50	100
24	93.4783	50	100
25	93.4783	62.5	100
26	93.4783	62.5	100
27	95.6522	62.5	100
28	95.6522	62.5	100
29	95.6522	62.5	100
30	97.8261	62.5	100
31	97.8261	62.5	100
32	97.8261	62.5	100
33	97.8261	62.5	100
34	97.8261	62.5	100
35	97.8261	62.5	100
36	97.8261	62.5	100
37	100	75	100
38	100	75	100
39	100	75	100
40	100	87.5	100
41	100	87.5	100
42	100	87.5	100
43	100	87.5	100
44	100	100	100
45	100	100	100
46	100	100	100
47	100	100	100
48	100	100	100
49	100	100	100
50	100	100	100
51	100	100	100
52	100	100	100
53	100	100	100
54	100	100	100
55	100	100	100
56	100	100	100
57	100	100	100
58	100	100	100
59	100	100	100
60	100	100	100

[truncated: 7 more sheets: Supplementary Figure 1, Supplementary Figure 2, Supplementary Figure 3a-b, Supplementary Figure 3c, Supplementary Figure 3d, Supplementary Figure 4, Supplementary Figure 5a-c]
